# Supplementary material for: Tetra­aqua­bis­(2-methyl-1H-imidazole-κN 3)cobalt(II) naphthalene-1,5-disulfonate
Source: Acta Crystallogr Sect E Struct Rep Online. 2011 Nov 5;67(Pt 12):m1686. doi: 10.1107/S160053681104548X (PMC3238612; doi:10.1107/S160053681104548X)
Supplement: Supplementary file 2 [file e-67-m1686-Isup2.hkl]

# 
# h,k,l, Fc-squared, Fo-squared, sigma(Fo-squared) and status flag 
# 
data_I
_shelx_title ' 1 in P2(1)/n' 
_shelx_refln_list_code          4 
_shelx_F_calc_maximum      130.23 
_exptl_crystal_F_000       602.00 
_reflns_d_resolution_high  0.7700 
 
loop_ 
 _symmetry_equiv_pos_as_xyz 
 'x, y, z' 
 '-x+1/2, y+1/2, -z+1/2' 
 '-x, -y, -z' 
 'x-1/2, -y-1/2, z-1/2' 
 
_cell_length_a     8.0260 
_cell_length_b    12.9234 
_cell_length_c    11.6584 
_cell_angle_alpha  90.000 
_cell_angle_beta   99.269 
_cell_angle_gamma  90.000 
 
_shelx_F_squared_multiplier     1.000 
 
loop_ 
 _refln_index_h 
 _refln_index_k 
 _refln_index_l 
 _refln_F_squared_calc 
 _refln_F_squared_meas 
 _refln_F_squared_sigma 
 _refln_observed_status 
   2   0   0     6727.51     6803.82     87.77 o 
   4   0   0     1972.82     2040.26    265.93 o 
   6   0   0       42.90       59.67      7.28 o 
   8   0   0       36.85       31.75      3.20 o 
  10   0   0      290.67      294.56     15.88 o 
   1   1   0     6052.93     6005.66     78.39 o 
   2   1   0      183.25      222.57      2.15 o 
   3   1   0     4286.97     4270.05     48.83 o 
   4   1   0     1212.90     1253.70     15.65 o 
   5   1   0      629.64      634.13      8.21 o 
   6   1   0      630.31      614.42     30.66 o 
   7   1   0      142.29      156.83     11.14 o 
   8   1   0      251.10      259.02      7.90 o 
   9   1   0        1.41        2.51      1.50 o 
  10   1   0       96.46       99.12      6.08 o 
   1   2   0     5845.71     5801.72     71.41 o 
   2   2   0      119.47      126.44      2.73 o 
   3   2   0      286.59      295.40      4.99 o 
   4   2   0        6.63       23.76      1.38 o 
   5   2   0      270.55      244.78      5.68 o 
   6   2   0     2095.80     2087.45     44.17 o 
   7   2   0      349.32      341.62      8.73 o 
   8   2   0       18.03       27.80      6.44 o 
   9   2   0        4.74        5.10      1.60 o 
  10   2   0      150.71      155.51      8.90 o 
   1   3   0      693.34      779.33     10.23 o 
   2   3   0        9.96        5.72      0.66 o 
   3   3   0       57.51       71.03      1.71 o 
   4   3   0     2779.13     2980.03     45.30 o 
   5   3   0     1050.42     1007.39     16.54 o 
   6   3   0      811.22      790.91     14.79 o 
   7   3   0        7.94       10.30      1.22 o 
   8   3   0      150.14      150.35     10.02 o 
   9   3   0      993.69     1102.67    183.66 o 
  10   3   0       73.04       74.21      5.48 o 
   0   4   0      405.63      409.71     10.53 o 
   1   4   0      866.70      826.67      7.79 o 
   2   4   0     2016.07     1729.82     18.07 o 
   3   4   0     1066.28      997.58     25.06 o 
   4   4   0      542.18      519.60      7.73 o 
   5   4   0      936.78      908.45     15.28 o 
   6   4   0     1277.50     1256.89     24.02 o 
   7   4   0      208.80      203.44      5.39 o 
   8   4   0      186.85      192.13      5.55 o 
   9   4   0       59.92       71.87      9.69 o 
   1   5   0     1897.80     1885.39     17.54 o 
   2   5   0       26.04       24.58      1.16 o 
   3   5   0     2369.35     2397.80     21.96 o 
   4   5   0      166.23      178.06      3.75 o 
   5   5   0     1157.16     1051.21     17.35 o 
   6   5   0      446.60      423.37      9.11 o 
   7   5   0      156.31      158.73      4.23 o 
   8   5   0      422.77      430.48     13.17 o 
   9   5   0       28.97       26.61      4.15 o 
   0   6   0     8189.61     7875.85    203.34 o 
   1   6   0      740.56      782.95      7.99 o 
   2   6   0     3274.88     3401.96     50.93 o 
   3   6   0      817.43      905.24     12.52 o 
   4   6   0      581.21      597.26     12.68 o 
   5   6   0     1008.44      990.92     22.53 o 
   6   6   0       85.20       84.34      3.56 o 
   7   6   0        7.46        9.39      1.72 o 
   8   6   0       48.96       45.45      3.42 o 
   9   6   0       73.78       64.44      5.10 o 
   1   7   0     1528.51     1567.30     24.52 o 
   2   7   0     1229.49     1319.72     20.47 o 
   3   7   0     2718.36     2716.76     43.95 o 
   4   7   0        0.96        5.17      1.97 o 
   5   7   0        3.86        8.10      1.76 o 
   6   7   0       75.21       88.66      3.97 o 
   7   7   0     1062.19     1076.89     30.45 o 
   8   7   0       17.56       18.11      2.51 o 
   9   7   0      181.27      170.47      8.86 o 
   0   8   0     2606.32     2695.65     52.88 o 
   1   8   0      287.91      246.40      3.53 o 
   2   8   0      331.86      348.90      6.39 o 
   3   8   0      198.32      202.43      3.98 o 
   4   8   0      765.41      775.34     18.25 o 
   5   8   0       13.46       18.06      1.92 o 
   6   8   0        2.30        2.23      1.40 o 
   7   8   0       21.05       23.82      2.97 o 
   8   8   0      270.12      265.68     10.18 o 
   9   8   0        4.96        4.18      2.44 o 
   1   9   0      904.01      864.10     12.82 o 
   2   9   0       55.09       52.25      2.00 o 
   3   9   0      209.91      209.57      4.36 o 
   4   9   0      117.56      133.93      4.66 o 
   5   9   0        3.06       11.89      1.85 o 
   6   9   0       14.08       16.92      2.30 o 
   7   9   0      230.04      235.14      8.92 o 
   8   9   0      158.13      165.72      7.72 o 
   0  10   0      431.78      419.23      9.47 o 
   1  10   0      550.59      579.80     13.59 o 
   2  10   0     3154.97     3089.25     63.15 o 
   3  10   0       88.41       92.13      2.91 o 
   4  10   0       25.67       24.91      2.23 o 
   5  10   0       55.58       58.06      3.34 o 
   6  10   0      180.60      179.04      7.08 o 
   7  10   0       25.72       27.83      3.27 o 
   8  10   0      212.53      211.88      9.64 o 
   1  11   0      803.87      814.99     19.98 o 
   2  11   0     1103.33     1072.12     22.90 o 
   3  11   0      178.61      181.56      4.91 o 
   4  11   0      368.65      357.39     10.93 o 
   5  11   0      326.64      327.64     10.83 o 
   6  11   0      128.92      120.28      6.13 o 
   7  11   0       21.82       24.68      2.86 o 
   0  12   0      607.75      612.22     23.24 o 
   1  12   0       22.88       29.07      3.26 o 
   2  12   0      816.94      813.35     18.34 o 
   3  12   0      221.61      219.73      5.97 o 
   4  12   0      311.15      301.89     10.01 o 
   5  12   0      243.52      239.65      8.91 o 
   6  12   0        6.56        7.60      2.04 o 
   7  12   0        2.82        3.27      1.90 o 
   1  13   0      359.01      342.61      8.71 o 
   2  13   0      207.91      202.47      6.10 o 
   3  13   0      362.12      360.20     11.43 o 
   4  13   0      377.88      355.14     11.95 o 
   5  13   0       92.66       92.50      5.27 o 
   6  13   0      233.72      234.00      9.99 o 
   0  14   0      429.00      453.62     19.68 o 
   1  14   0      197.47      196.45      7.50 o 
   2  14   0        1.51        0.09      1.24 o 
   3  14   0        5.15       12.53      2.20 o 
   4  14   0      665.69      649.83     21.77 o 
   5  14   0       66.02       68.28      4.67 o 
   1  15   0       56.72       63.40      3.88 o 
   2  15   0        0.50        0.91      2.29 o 
   3  15   0      176.45      193.24     10.45 o 
   4  15   0       87.27       97.02      6.90 o 
   0  16   0       17.79       29.38      4.05 o 
   1  16   0       16.50       21.15      2.75 o 
   2  16   0      130.19      130.20      7.99 o 
   3  16   0        6.05        8.94      5.18 o 
  -9   0   1      108.51      101.22      6.32 o 
  -7   0   1      109.69      103.38      4.66 o 
  -5   0   1     5542.83     6251.80    884.44 o 
  -3   0   1      670.32      781.49    108.22 o 
   1   0   1     1019.84      971.97      6.88 o 
   3   0   1     3403.46     3282.03     65.84 o 
   5   0   1      112.02      107.01     15.41 o 
   7   0   1      647.81      657.88     22.30 o 
   9   0   1      657.00      652.02     27.34 o 
 -10   1   1        4.19        4.04      2.19 o 
  -9   1   1      102.42      114.45      4.79 o 
  -8   1   1      198.89      201.43      6.23 o 
  -7   1   1      427.71      436.08     34.17 o 
  -6   1   1     1928.94     1988.43     99.85 o 
  -5   1   1      102.84      112.82      3.24 o 
  -4   1   1     1770.49     1827.27     23.99 o 
  -3   1   1      522.68      582.33      6.23 o 
  -2   1   1     3037.66     2842.74     97.30 o 
  -1   1   1     2036.87     2031.04     18.52 o 
   1   1   1     1788.26     1791.55     16.19 o 
   2   1   1     2079.06     2137.57     16.40 o 
   3   1   1     2315.17     2175.61     24.32 o 
   4   1   1      139.54      133.25      2.29 o 
   5   1   1       92.39      108.86      1.81 o 
   6   1   1     2122.46     2159.92    145.42 o 
   7   1   1      548.42      568.20     39.34 o 
   8   1   1      501.19      510.70     14.02 o 
   9   1   1       12.28       15.26      2.10 o 
  10   1   1       11.47       16.74      3.50 o 
 -10   2   1       41.07       32.55      3.78 o 
  -9   2   1        4.85        6.52      1.63 o 
  -8   2   1       21.94       24.96      3.73 o 
  -7   2   1     1895.49     2022.21    198.29 o 
  -6   2   1      992.59      995.34     18.87 o 
  -5   2   1     1636.48     1747.82     28.57 o 
  -4   2   1      548.82      575.30      7.82 o 
  -3   2   1     2064.88     2145.89     21.67 o 
  -2   2   1     5420.81     5589.46     52.88 o 
  -1   2   1      523.76      570.32      4.44 o 
   0   2   1     2878.62     2838.91     23.01 o 
   1   2   1     5269.66     5179.39     41.98 o 
   2   2   1     5734.99     5699.57     64.35 o 
   3   2   1      143.62      138.97      1.86 o 
   4   2   1        3.85        9.04      2.24 o 
   5   2   1     2166.30     2127.32     44.83 o 
   6   2   1      122.35      116.26      3.61 o 
   7   2   1      554.44      546.16     11.44 o 
   8   2   1      173.93      192.92     18.72 o 
   9   2   1       64.28       87.29     16.26 o 
  10   2   1      213.63      201.51      9.94 o 
 -10   3   1      768.65      757.12     29.52 o 
  -9   3   1       36.53       51.42      8.39 o 
  -8   3   1        3.66        8.30      2.07 o 
  -7   3   1        1.19        8.51      2.05 o 
  -6   3   1     1515.67     1494.43     27.65 o 
  -5   3   1      469.57      459.27      7.71 o 
  -4   3   1      852.73      781.90      8.85 o 
  -3   3   1     2762.55     3212.78     33.37 o 
  -2   3   1       44.39       36.74      0.85 o 
  -1   3   1       33.12       57.15      0.91 o 
   1   3   1     2272.22     2294.16     21.59 o 
   2   3   1     1128.51     1142.47      7.80 o 
   3   3   1     1084.88     1002.76     12.86 o 
   4   3   1     3548.94     3417.17     54.36 o 
   5   3   1      655.78      704.76     12.12 o 
   6   3   1       13.12       18.98      1.62 o 
   7   3   1       36.94       43.22      3.84 o 
   8   3   1      713.07      707.05     19.26 o 
   9   3   1       10.31       10.08      4.85 o 
 -10   4   1        9.17       15.04      4.34 o 
  -9   4   1      102.30      124.67     12.07 o 
  -8   4   1      128.51      127.13      4.09 o 
  -7   4   1     1069.99     1037.59     21.76 o 
  -6   4   1      294.68      303.76      6.32 o 
  -5   4   1      509.19      497.40      8.26 o 
  -4   4   1       16.25       31.99      1.69 o 
  -3   4   1      531.41      443.37      5.62 o 
  -2   4   1     3456.36     3537.62     21.15 o 
  -1   4   1      491.38      574.81      6.11 o 
   0   4   1     3968.39     3939.72     40.21 o 
   1   4   1     1164.12     1106.88     10.02 o 
   2   4   1      153.34      165.89      1.59 o 
   3   4   1     1543.82     1508.80     19.93 o 
   4   4   1     1237.85     1340.29     20.39 o 
   5   4   1      347.48      332.20      6.23 o 
   6   4   1       10.73       14.58      1.24 o 
   7   4   1     1561.25     1525.23     33.26 o 
   8   4   1       44.96       50.73      2.63 o 
   9   4   1       11.45       20.63      7.45 o 
  -9   5   1      229.03      219.84     12.26 o 
  -8   5   1      164.24      158.59      6.92 o 
  -7   5   1       83.16       67.47      2.80 o 
  -6   5   1      597.15      591.44     11.37 o 
  -5   5   1        0.24        2.12      1.26 o 
  -4   5   1      621.47      597.47      5.98 o 
  -3   5   1      236.93      272.65      4.61 o 
  -2   5   1      885.48      787.03     10.21 o 
  -1   5   1      718.43      735.59      6.92 o 
   0   5   1      858.37      861.24      8.91 o 
   1   5   1       19.57       10.53      0.68 o 
   2   5   1      110.73       79.46      2.96 o 
   3   5   1      122.37      100.87      2.34 o 
   4   5   1     2102.06     2218.15     34.46 o 
   5   5   1       22.48       20.53      1.59 o 
   6   5   1      723.88      706.50     14.04 o 
   7   5   1      536.94      514.78     12.11 o 
   8   5   1       88.30       89.46      4.35 o 
   9   5   1      222.94      232.40     11.17 o 
  -9   6   1      575.84      564.97     19.04 o 
  -8   6   1       33.15       40.30      3.08 o 
  -7   6   1        1.69        4.26      1.43 o 
  -6   6   1      139.77      130.82      4.53 o 
  -5   6   1      795.75      733.39     16.77 o 
  -4   6   1       11.11        4.03      0.81 o 
  -3   6   1      713.40      675.89      9.80 o 
  -2   6   1      133.63      116.56      2.20 o 
  -1   6   1     1048.42      900.27      9.55 o 
   0   6   1      180.27      184.44      2.60 o 
   1   6   1     4990.12     5130.61     63.04 o 
   2   6   1       58.01       80.40      1.25 o 
   3   6   1      817.62      719.05     17.75 o 
   4   6   1       60.14       58.39      1.26 o 
   5   6   1       47.39       49.02      1.50 o 
   6   6   1       68.22       78.42      4.22 o 
   7   6   1      232.92      214.12      7.34 o 
   8   6   1      118.37      131.11      5.70 o 
   9   6   1      444.92      444.59     18.91 o 
  -9   7   1       34.29       40.98      3.48 o 
  -8   7   1      949.28      967.15     29.73 o 
  -7   7   1       22.44       22.17      2.28 o 
  -6   7   1      113.99      104.13      4.27 o 
  -5   7   1      282.63      276.39      7.94 o 
  -4   7   1     1000.31     1003.99     15.47 o 
  -3   7   1       38.12       25.16      1.96 o 
  -2   7   1     2447.93     2481.40     40.06 o 
  -1   7   1        8.85       18.22      1.09 o 
   0   7   1      313.74      300.23      3.95 o 
   1   7   1       99.39      107.64      1.81 o 
   2   7   1     2055.78     1987.03     31.58 o 
   3   7   1      281.39      301.21      4.80 o 
   4   7   1        6.10        6.19      1.32 o 
   5   7   1       53.84       62.07      2.96 o 
   6   7   1     2018.54     1925.32     51.30 o 
   7   7   1      274.09      255.49      8.84 o 
   8   7   1        1.25        2.12      1.64 o 
   9   7   1        7.58        9.84      3.84 o 
  -9   8   1       86.25       87.20      5.30 o 
  -8   8   1       32.48       30.26      3.19 o 
  -7   8   1       49.97       55.49      3.52 o 
  -6   8   1      499.09      479.91     13.78 o 
  -5   8   1     3105.27     3024.63     78.90 o 
  -4   8   1      492.52      492.57      8.51 o 
  -3   8   1      640.16      644.36     11.35 o 
  -2   8   1     2001.59     2048.83     35.76 o 
  -1   8   1       18.26        8.36      0.49 o 
   0   8   1      327.77      343.38      4.81 o 
   1   8   1      806.93      781.45     18.19 o 
   2   8   1      495.39      526.05      9.24 o 
   3   8   1     1494.62     1503.63     25.60 o 
   4   8   1       74.69       77.94      3.26 o 
   5   8   1      238.49      232.82      7.09 o 
   6   8   1      140.81      141.35      5.78 o 
   7   8   1      214.00      186.29      7.38 o 
   8   8   1      144.23      150.91      6.90 o 
  -8   9   1      109.47      114.92      6.00 o 
  -7   9   1       22.88       26.85      3.79 o 
  -6   9   1      624.73      571.72     16.89 o 
  -5   9   1        0.73        4.57      4.06 o 
  -4   9   1      326.29      320.09      8.88 o 
  -3   9   1       69.20       79.26      2.43 o 
  -2   9   1      562.70      565.98     10.55 o 
  -1   9   1      193.39      184.20      4.74 o 
   0   9   1     1608.05     1639.61     24.29 o 
   1   9   1      219.69      212.05      3.62 o 
   2   9   1        6.16        8.50      1.18 o 
   3   9   1      613.62      589.78     11.14 o 
   4   9   1      409.14      384.99     10.16 o 
   5   9   1      551.39      561.45     15.49 o 
   6   9   1      257.36      250.99      8.68 o 
   7   9   1      226.83      204.97      8.29 o 
   8   9   1      369.93      353.72     13.28 o 
  -8  10   1       18.49       20.38      3.06 o 
  -7  10   1      771.57      751.54     24.57 o 
  -6  10   1       74.27       61.96      3.84 o 
  -5  10   1      150.88      148.40      5.71 o 
  -4  10   1      944.14      926.65     23.99 o 
  -3  10   1     1795.66     1799.09     36.36 o 
  -2  10   1       33.54       29.27      2.85 o 
  -1  10   1     1132.15     1125.80     25.27 o 
   0  10   1        9.54       14.40      0.95 o 
   1  10   1     1334.71     1332.50     30.21 o 
   2  10   1      178.74      174.71      4.59 o 
   3  10   1       26.67       31.06      1.69 o 
   4  10   1       31.62       31.96      2.89 o 
   5  10   1      737.79      708.34     19.98 o 
   6  10   1       34.08       35.42      4.15 o 
   7  10   1      466.43      475.56     16.57 o 
   8  10   1        0.03        4.03      3.20 o 
  -7  11   1        1.60        2.21      1.89 o 
  -6  11   1      382.50      360.81     12.35 o 
  -5  11   1       62.22       70.14      3.91 o 
  -4  11   1      409.24      414.82     12.29 o 
  -3  11   1       75.34       70.42      2.86 o 
  -2  11   1       15.18       17.77      3.31 o 
  -1  11   1       22.93       22.15      3.24 o 
   0  11   1      364.64      373.15      6.59 o 
   1  11   1        8.34       11.74      1.93 o 
   2  11   1       41.67       42.67      2.14 o 
   3  11   1      297.37      291.83      7.01 o 
   4  11   1     1371.81     1383.35     38.66 o 
   5  11   1       12.92       19.61      3.74 o 
   6  11   1       71.83       74.71      4.36 o 
   7  11   1       73.82       60.91      4.35 o 
  -7  12   1       58.57       61.62      4.45 o 
  -6  12   1      129.43      130.93      6.42 o 
  -5  12   1       27.58       24.11      2.59 o 
  -4  12   1       41.29       45.32      3.19 o 
  -3  12   1      274.45      273.89      7.26 o 
  -2  12   1      923.44      904.18     20.37 o 
  -1  12   1      619.49      590.55     12.96 o 
   0  12   1      787.73      780.06     20.47 o 
   1  12   1      150.91      156.03      4.32 o 
   2  12   1      113.43      107.02      3.68 o 
   3  12   1      339.94      333.80     10.32 o 
   4  12   1       35.66       32.18      2.76 o 
   5  12   1       43.46       38.87      3.17 o 
   6  12   1      120.27      111.72      5.66 o 
   7  12   1      209.04      211.31      9.32 o 
  -6  13   1       37.56       40.14      3.64 o 
  -5  13   1       68.65       72.51      4.33 o 
  -4  13   1      236.11      228.79      9.01 o 
  -3  13   1        0.69        0.74      1.58 o 
  -2  13   1      885.28      880.02     21.15 o 
  -1  13   1        7.91        9.08      1.37 o 
   0  13   1        1.20        2.08      1.42 o 
   1  13   1      153.85      161.78      4.72 o 
   2  13   1     1074.10     1046.96     24.87 o 
   3  13   1      230.20      219.27      7.96 o 
   4  13   1       18.70       15.85      2.27 o 
   5  13   1       15.84       20.61      3.21 o 
   6  13   1      273.78      272.49     11.01 o 
  -5  14   1      303.55      310.42     12.56 o 
  -4  14   1      128.54      134.26      6.28 o 
  -3  14   1       33.11       31.31      2.73 o 
  -2  14   1       82.44       89.09      4.52 o 
  -1  14   1     1510.95     1474.91     44.20 o 
   0  14   1       55.53       69.63      4.65 o 
   1  14   1        1.02        2.44      1.66 o 
   2  14   1        1.06        3.05      3.61 o 
   3  14   1      451.65      431.82     14.31 o 
   4  14   1       72.01       75.15      4.74 o 
   5  14   1      156.24      144.40      7.17 o 
  -4  15   1      107.45       95.93      7.32 o 
  -3  15   1       49.93       54.61      4.84 o 
  -2  15   1      264.84      258.56     12.01 o 
  -1  15   1       25.29       31.30      2.90 o 
   0  15   1       86.38       87.32      4.59 o 
   1  15   1        1.36        5.64      2.08 o 
   2  15   1      401.55      396.11     17.58 o 
   3  15   1       54.15       54.96      5.06 o 
   4  15   1        7.81        9.08      2.82 o 
  -3  16   1       58.48       62.32      5.34 o 
  -2  16   1       92.90       92.75      6.98 o 
  -1  16   1       65.36       58.50      3.97 o 
   0  16   1       31.31       33.53      3.17 o 
   1  16   1        4.40       11.72      6.91 o 
   2  16   1       72.18       67.25      5.61 o 
 -10   0   2     1635.06     1548.03     66.63 o 
  -8   0   2      296.94      303.45     12.60 o 
  -6   0   2     2541.64     2606.53     59.29 o 
  -4   0   2      103.39       40.04     19.08 o 
   0   0   2     4477.10     4429.34     33.02 o 
   2   0   2     1818.40     1939.35     82.12 o 
   4   0   2     2852.59     2860.20    388.53 o 
   6   0   2     1150.14     1209.68     26.92 o 
   8   0   2      239.51      240.03     12.01 o 
 -10   1   2        2.62        5.91      2.30 o 
  -9   1   2      165.64      173.32      6.51 o 
  -8   1   2       11.42       13.94      1.38 o 
  -7   1   2      206.70      185.38      4.44 o 
  -6   1   2       85.54       76.42      6.27 o 
  -5   1   2     3729.20     3794.25     61.29 o 
  -4   1   2     1118.80     1109.74     16.47 o 
  -3   1   2       72.93       47.59      1.49 o 
  -2   1   2     5122.43     4978.29     64.37 o 
  -1   1   2      571.79      550.45      4.32 o 
   0   1   2     9750.71     9556.08     89.21 o 
   2   1   2     1995.33     1948.17     20.93 o 
   3   1   2      311.05      281.34      3.51 o 
   4   1   2      289.89      240.23      3.55 o 
   5   1   2      545.50      557.77      7.66 o 
   6   1   2       87.05       94.21      4.54 o 
   7   1   2        1.87        2.94      2.02 o 
   8   1   2       31.86       32.55      2.63 o 
   9   1   2       71.13       72.70      3.99 o 
 -10   2   2      163.89      150.69      9.67 o 
  -9   2   2      306.59      311.64      9.99 o 
  -8   2   2      109.58      126.32     14.04 o 
  -7   2   2       51.30       53.60      2.63 o 
  -6   2   2       51.87       54.06      3.48 o 
  -5   2   2        2.49        3.91      1.38 o 
  -4   2   2     1441.07     1373.22     16.68 o 
  -3   2   2     1331.59     1328.25     16.30 o 
  -2   2   2      482.84      520.68     13.84 o 
  -1   2   2     1422.23     1356.20     36.25 o 
   0   2   2      764.66      778.53      6.82 o 
   1   2   2     6562.69     6687.81     73.88 o 
   2   2   2     1412.43     1428.25     13.86 o 
   3   2   2     2653.45     2867.44     31.79 o 
   4   2   2     5898.90     5786.90     82.65 o 
   5   2   2      478.42      426.55     22.67 o 
   6   2   2       27.20       31.57      1.87 o 
   7   2   2      431.03      410.25      9.25 o 
   8   2   2      169.61      181.40     14.98 o 
   9   2   2       38.54       35.82      3.02 o 
 -10   3   2        8.01       10.09      2.64 o 
  -9   3   2      238.60      251.39     39.64 o 
  -8   3   2       41.90       48.64      4.80 o 
  -7   3   2        2.35        5.72      1.30 o 
  -6   3   2       25.55       30.49      1.44 o 
  -5   3   2      372.85      406.14     13.62 o 
  -4   3   2       50.05       49.97      3.25 o 
  -3   3   2      761.85      856.67      9.38 o 
  -2   3   2       15.13        6.28      0.82 o 
  -1   3   2     8001.43     7794.11     89.80 o 
   0   3   2     2391.35     2422.00     29.25 o 
   1   3   2     4087.35     4192.76     43.65 o 
   2   3   2     2496.85     2615.69     29.24 o 
   3   3   2     1611.67     1614.45     16.06 o 
   4   3   2      118.47      144.50      2.85 o 
   5   3   2        4.43       12.42      1.03 o 
   6   3   2       75.54       74.48      2.44 o 
   7   3   2     1624.19     1596.12     34.39 o 
   8   3   2       48.73       51.26      3.21 o 
   9   3   2      226.45      247.55     37.81 o 
 -10   4   2        5.42        3.12      2.20 o 
  -9   4   2      114.83      129.58     19.23 o 
  -8   4   2      571.54      586.93     13.53 o 
  -7   4   2      260.56      267.04      6.42 o 
  -6   4   2        1.77        6.86      0.99 o 
  -5   4   2      630.01      657.00      8.45 o 
  -4   4   2     2753.88     2785.98     35.14 o 
  -3   4   2     1616.99     1790.78     20.11 o 
  -2   4   2      133.14      125.12      1.37 o 
  -1   4   2      273.96      333.31      3.34 o 
   0   4   2        5.80        6.47      0.61 o 
   1   4   2     2859.48     2994.99     33.01 o 
   2   4   2     4246.46     4152.36     48.04 o 
   3   4   2      111.30      134.77      1.52 o 
   4   4   2      316.38      367.63      6.23 o 
   5   4   2        1.17        3.27      1.99 o 
   6   4   2     1793.30     1805.70     36.29 o 
   7   4   2      300.58      286.47      7.36 o 
   8   4   2        5.82        7.87      1.49 o 
   9   4   2      104.61      118.78     17.39 o 
  -9   5   2       39.54       43.37      3.22 o 
  -8   5   2       49.60       48.53      3.19 o 
  -7   5   2      498.42      505.61     10.81 o 
  -6   5   2        0.04        0.76      0.73 o 
  -5   5   2      510.46      448.28      8.57 o 
  -4   5   2      620.95      597.57      7.06 o 
  -3   5   2     3027.04     3209.84     37.13 o 
  -2   5   2     1737.71     1794.17     19.60 o 
  -1   5   2     2583.15     2502.39     28.44 o 
   1   5   2     3268.73     3360.89     40.31 o 
   2   5   2      124.04      156.66      6.05 o 
   3   5   2      210.34      176.89      2.92 o 
   4   5   2      397.18      389.50      6.65 o 
   5   5   2      218.03      210.38      4.62 o 
   6   5   2      634.24      629.99     13.24 o 
   7   5   2      488.24      485.73     11.43 o 
   8   5   2       31.88       28.66      2.71 o 
   9   5   2       14.66       16.76      3.01 o 
  -9   6   2       47.58       41.51      3.39 o 
  -8   6   2       11.60       12.45      2.00 o 
  -7   6   2      545.60      537.42     15.21 o 
  -6   6   2      937.88     1003.93     25.14 o 
  -5   6   2     1028.98     1032.53     23.33 o 
  -4   6   2      898.45      909.78     14.28 o 
  -3   6   2      147.69      134.71      2.66 o 
  -2   6   2     3039.50     2998.11     32.40 o 
  -1   6   2       35.65       57.23      1.22 o 
   0   6   2     6864.23     7037.40     97.32 o 
   1   6   2      161.03      147.41      2.09 o 
   2   6   2      158.33      156.67      3.42 o 
   3   6   2       72.17       75.51      1.59 o 
   4   6   2      363.37      343.43      5.87 o 
   5   6   2      788.52      737.12     13.41 o 
   6   6   2       53.49       53.76      3.01 o 
   7   6   2      285.99      292.81      9.72 o 
   8   6   2      405.82      398.02     13.57 o 
   9   6   2       38.27       42.37      4.13 o 
  -9   7   2      131.43      127.79      6.32 o 
  -8   7   2      109.55      112.94      5.53 o 
  -7   7   2      278.73      262.32      8.76 o 
  -6   7   2       17.92       23.28      3.54 o 
  -5   7   2      155.11      150.21      5.13 o 
  -4   7   2      101.27      126.55      2.93 o 
  -3   7   2     4057.15     3982.79     70.11 o 
  -2   7   2        2.73        1.45      0.59 o 
  -1   7   2       10.62       16.37      1.24 o 
   0   7   2      253.87      246.38      3.55 o 
   1   7   2     5377.49     5582.02     80.93 o 
   2   7   2       24.87       18.87      1.08 o 
   3   7   2       80.10       68.01      1.86 o 
   4   7   2        3.85        1.78      1.48 o 
   5   7   2      517.54      546.44     13.85 o 
   6   7   2       82.02       79.57      4.02 o 
   7   7   2       16.89       21.40      2.38 o 
   8   7   2       64.28       69.00      4.61 o 
   9   7   2        8.21       11.05      2.81 o 
  -9   8   2      187.41      188.56      8.53 o 
  -8   8   2        8.83       17.26      2.51 o 
  -7   8   2       44.46       52.81      3.43 o 
  -6   8   2      556.30      566.86     15.83 o 
  -5   8   2      239.65      259.73      7.93 o 
  -4   8   2       50.05       53.42      1.81 o 
  -3   8   2       18.35       16.24      1.19 o 
  -2   8   2     1047.92     1058.34     18.36 o 
  -1   8   2        0.65        1.69      1.04 o 
   0   8   2      209.26      198.40      3.30 o 
   1   8   2      419.35      428.24      6.08 o 
   2   8   2     2808.24     2798.74     38.68 o 
   3   8   2       19.23       13.50      1.18 o 
   4   8   2      251.44      233.69      6.59 o 
   5   8   2       74.75       84.73      3.89 o 
   6   8   2      212.44      217.92      7.66 o 
   7   8   2      253.08      249.64      9.44 o 
   8   8   2      122.86      129.42      6.58 o 
  -8   9   2       26.45       28.97      3.04 o 
  -7   9   2       22.75       23.92      2.68 o 
  -6   9   2       64.52       53.98      3.41 o 
  -5   9   2        5.07        2.50      1.54 o 
  -4   9   2      450.81      455.30      9.44 o 
  -3   9   2      352.01      328.19      6.73 o 
  -2   9   2      421.43      429.03      8.26 o 
  -1   9   2      179.11      173.55      3.08 o 
   0   9   2      465.47      483.64      7.40 o 
   1   9   2     1365.75     1377.94     20.50 o 
   2   9   2     1366.23     1351.16     25.78 o 
   3   9   2     1981.41     1953.12     37.25 o 
   4   9   2       22.40       29.83      2.28 o 
   5   9   2       14.32       18.14      2.06 o 
   6   9   2        1.98        3.36      1.62 o 
   7   9   2      178.09      173.78      7.68 o 
   8   9   2        1.27       -1.13      1.93 o 
  -8  10   2      578.55      600.74     21.84 o 
  -7  10   2      238.65      245.74      9.48 o 
  -6  10   2       59.93       53.48      3.58 o 
  -5  10   2       14.23       16.22      3.54 o 
  -4  10   2      851.43      841.74     17.47 o 
  -3  10   2      144.65      153.84      4.40 o 
  -2  10   2        2.30        2.03      0.91 o 
  -1  10   2        0.24       -0.11      0.72 o 
   0  10   2      260.30      243.59      4.44 o 
   1  10   2      173.35      172.30      3.66 o 
   2  10   2     2498.73     2596.73     53.97 o 
   3  10   2       55.05       48.41      2.55 o 
   4  10   2        2.55        2.16      1.29 o 
   5  10   2      100.63      103.77      4.79 o 
   6  10   2      820.91      833.48     30.79 o 
   7  10   2       15.20       12.91      2.38 o 
  -7  11   2       86.31       96.18      5.37 o 
  -6  11   2       26.58       35.93      3.43 o 
  -5  11   2      307.92      305.60     10.24 o 
  -4  11   2      206.92      207.04      7.34 o 
  -3  11   2       75.47       86.24      3.13 o 
  -2  11   2     1141.22     1156.76     25.48 o 
  -1  11   2     1411.84     1429.91     35.26 o 
   0  11   2      302.19      293.27      5.68 o 
   1  11   2       10.45       14.30      2.11 o 
   2  11   2      170.09      151.83      4.93 o 
   3  11   2     1302.07     1243.49     26.63 o 
   4  11   2      271.63      262.78      8.81 o 
   5  11   2       30.68       36.56      3.00 o 
   6  11   2        0.50       -0.07      1.49 o 
   7  11   2       36.01       37.07      3.48 o 
  -7  12   2       99.71      103.51      5.94 o 
  -6  12   2      101.94      100.01      5.59 o 
  -5  12   2      103.80      111.80      5.28 o 
  -4  12   2      253.53      259.74      8.97 o 
  -3  12   2      305.18      308.48      7.99 o 
  -2  12   2      583.58      609.98     14.31 o 
  -1  12   2      714.66      693.52     19.00 o 
   0  12   2      883.00      913.97     24.10 o 
   1  12   2       52.10       51.62      3.04 o 
   2  12   2      364.46      351.48      8.58 o 
   3  12   2       12.86       15.23      2.01 o 
   4  12   2        3.31        5.28      1.65 o 
   5  12   2       12.08       15.52      2.58 o 
   6  12   2       54.35       55.89      4.00 o 
  -6  13   2        9.70       10.78      2.37 o 
  -5  13   2        8.89        7.05      1.96 o 
  -4  13   2       85.67       87.24      5.92 o 
  -3  13   2      846.50      851.00     21.05 o 
  -2  13   2      355.61      344.85      9.34 o 
  -1  13   2      295.93      290.69      7.69 o 
   0  13   2       45.85       48.38      3.18 o 
   1  13   2      605.07      624.48     17.60 o 
   2  13   2      351.66      338.00      9.00 o 
   3  13   2       37.37       38.84      3.05 o 
   4  13   2      132.82      133.11      6.43 o 
   5  13   2      499.81      501.32     17.52 o 
   6  13   2       14.86       20.44      3.01 o 
  -5  14   2       22.50       24.09      3.08 o 
  -4  14   2        1.78        1.38      1.58 o 
  -3  14   2       26.28       30.14      2.90 o 
  -2  14   2      394.23      399.40     12.77 o 
  -1  14   2       14.71       14.00      2.16 o 
   0  14   2      428.32      423.06     13.43 o 
   1  14   2       21.05       26.24      2.51 o 
   2  14   2       14.37       15.35      2.81 o 
   3  14   2      102.69      100.12      5.42 o 
   4  14   2      711.37      718.51     24.41 o 
   5  14   2        0.02       -0.77      1.65 o 
  -4  15   2       94.12      100.90      6.90 o 
  -3  15   2       81.87       93.18      9.29 o 
  -2  15   2       71.10       76.02      5.60 o 
  -1  15   2      250.15      234.98      9.31 o 
   0  15   2       20.83       21.29      2.69 o 
   1  15   2      150.09      157.29      6.73 o 
   2  15   2      270.71      272.44     12.73 o 
   3  15   2       42.08       45.61      4.80 o 
   4  15   2        0.37        3.63      2.50 o 
  -3  16   2        1.13        1.53      2.10 o 
  -2  16   2       88.64       89.87      6.55 o 
  -1  16   2        4.77       11.37      6.13 o 
   0  16   2       94.72       96.69      5.24 o 
   1  16   2      108.78      106.51      9.51 o 
   2  16   2       37.35       40.01      4.71 o 
  -9   0   3       15.16        6.91      2.27 o 
  -7   0   3      347.35      364.11      9.67 o 
  -5   0   3      159.74      156.23      4.97 o 
  -3   0   3    12676.37    13653.43    264.90 o 
  -1   0   3     4500.14     4254.63     36.24 o 
   1   0   3      225.69      183.17      4.72 o 
   3   0   3     5335.40     4844.49     90.48 o 
   5   0   3      854.52      938.31    131.29 o 
   7   0   3     2104.50     2078.60     74.93 o 
   9   0   3      134.03      128.55      8.25 o 
 -10   1   3       22.53       30.40      3.56 o 
  -9   1   3      216.62      206.38      7.11 o 
  -8   1   3      561.40      565.76     12.90 o 
  -7   1   3       50.97       48.30      2.31 o 
  -6   1   3      319.50      311.07     16.25 o 
  -5   1   3     1103.27     1178.57     62.59 o 
  -4   1   3     5429.24     5453.18     86.23 o 
  -3   1   3     9982.95    10366.10    138.93 o 
  -2   1   3     4062.85     4076.06     48.32 o 
  -1   1   3     1251.03     1283.19     12.13 o 
   0   1   3      315.29      408.42      4.53 o 
   1   1   3     6810.01     6819.59    129.84 o 
   2   1   3     1573.29     1489.57     16.12 o 
   3   1   3      754.50      832.88     11.01 o 
   4   1   3      946.00      930.82     14.79 o 
   5   1   3       45.81       58.22      1.75 o 
   6   1   3      526.07      532.32     37.02 o 
   7   1   3       50.30       59.28      4.92 o 
   8   1   3      377.25      369.33     11.45 o 
   9   1   3      214.36      213.42      8.11 o 
 -10   2   3      101.14      108.84      6.34 o 
  -9   2   3      353.64      341.11     10.61 o 
  -8   2   3        0.25        2.66      1.39 o 
  -7   2   3      338.44      358.93     24.57 o 
  -6   2   3      167.47      143.26      2.94 o 
  -5   2   3     1487.84     1397.59     72.44 o 
  -4   2   3      282.58      286.52      7.48 o 
  -3   2   3     2745.83     2866.84     39.25 o 
  -2   2   3      226.86      225.60      7.71 o 
  -1   2   3      482.90      474.04      4.62 o 
   0   2   3    16960.12    16703.25    281.42 o 
   1   2   3      257.65      341.80      3.80 o 
   2   2   3       84.33       52.09      1.68 o 
   3   2   3     2719.44     2807.51     35.61 o 
   4   2   3      590.72      582.07      8.27 o 
   5   2   3      375.56      354.24      6.74 o 
   6   2   3      666.58      667.35     15.58 o 
   7   2   3      464.24      506.04     32.31 o 
   8   2   3        0.36        1.95      1.82 o 
   9   2   3      148.61      148.60      6.43 o 
 -10   3   3      237.02      237.84     11.45 o 
  -9   3   3        6.12        5.98      2.51 o 
  -8   3   3        9.99       22.20      3.66 o 
  -7   3   3       40.64       55.45      2.27 o 
  -6   3   3     3817.06     3704.94     61.52 o 
  -5   3   3      285.85      257.72      4.06 o 
  -4   3   3      739.60      678.00     18.26 o 
  -3   3   3     1165.40     1179.96     15.26 o 
  -2   3   3     4957.16     4931.71     65.50 o 
  -1   3   3     1314.35     1185.16     13.44 o 
   0   3   3      320.87      271.06      3.28 o 
   1   3   3     1072.13     1210.72     14.26 o 
   2   3   3     6684.40     6591.07     85.05 o 
   3   3   3       40.65       52.55      1.29 o 
   4   3   3      221.97      226.14      4.47 o 
   5   3   3      175.44      170.24      3.95 o 
   6   3   3       20.66       26.95      2.40 o 
   7   3   3       95.34      100.92      4.84 o 
   8   3   3     1068.32     1109.00    111.98 o 
   9   3   3      112.54      126.01     15.03 o 
 -10   4   3      111.15      107.50      6.40 o 
  -9   4   3      785.64      830.78     78.35 o 
  -8   4   3      407.51      388.51      9.45 o 
  -7   4   3      182.96      165.15      4.34 o 
  -6   4   3      601.74      611.35     11.84 o 
  -5   4   3     1032.62     1056.76     15.22 o 
  -4   4   3        8.15       19.73      0.95 o 
  -3   4   3     1143.91     1055.53     13.76 o 
  -2   4   3      940.10     1022.65     11.51 o 
  -1   4   3      115.90      163.28      2.28 o 
   0   4   3     3376.06     3618.29     47.83 o 
   1   4   3     6033.71     5828.73     74.13 o 
   2   4   3      205.02      228.47      2.99 o 
   3   4   3      142.02      184.54      6.30 o 
   4   4   3      308.76      316.37      5.89 o 
   5   4   3     4941.83     4987.54    102.07 o 
   6   4   3      153.07      154.91      4.40 o 
   7   4   3        1.07        2.49      1.10 o 
   8   4   3        0.13        1.78      1.28 o 
   9   4   3      362.30      421.51     62.23 o 
  -9   5   3      183.18      178.64      7.35 o 
  -8   5   3      166.62      166.11      6.26 o 
  -7   5   3       30.44       29.57      1.61 o 
  -6   5   3     1322.91     1332.38     25.38 o 
  -5   5   3       31.19       34.73      1.06 o 
  -4   5   3     1193.20     1210.14     16.06 o 
  -3   5   3       61.87       41.45      1.77 o 
  -1   5   3     1856.66     2043.65     24.78 o 
   0   5   3      225.74      183.44      2.84 o 
   1   5   3       44.20       40.90      1.68 o 
   2   5   3     4466.65     4495.32     61.55 o 
   3   5   3       10.62        9.66      0.87 o 
   4   5   3     1285.16     1290.73     22.18 o 
   5   5   3       93.30      106.95      4.36 o 
   6   5   3      142.94      139.21      4.17 o 
   7   5   3        2.74        8.58      1.39 o 
   8   5   3      385.13      361.85     12.14 o 
   9   5   3       83.82       85.96      5.97 o 
  -9   6   3      125.88      117.56      5.84 o 
  -8   6   3      208.24      195.81      7.55 o 
  -7   6   3      212.77      210.84      7.07 o 
  -6   6   3       11.65       17.61      1.79 o 
  -5   6   3      651.85      633.93     11.02 o 
  -4   6   3        4.84        5.53      1.14 o 
  -3   6   3      675.30      603.48     18.72 o 
  -2   6   3     1091.74     1114.44     14.02 o 
  -1   6   3     3348.63     3229.48     43.69 o 
   0   6   3     4138.76     4420.03     69.38 o 
   1   6   3     1203.03     1280.13     16.79 o 
   2   6   3      950.78      938.28     12.42 o 
   3   6   3      289.11      270.52      3.91 o 
   4   6   3      348.11      359.14      6.59 o 
   5   6   3       19.61       25.87      1.47 o 
   6   6   3      210.58      198.34      5.16 o 
   7   6   3      921.68      897.12     25.92 o 
   8   6   3       69.69       73.56      4.49 o 
   9   6   3       15.71       16.70      3.06 o 
  -9   7   3        1.55        8.49      2.76 o 
  -8   7   3      519.44      537.08     17.12 o 
  -7   7   3      139.00      141.54      5.55 o 
  -6   7   3        1.19        5.42      1.87 o 
  -5   7   3      117.19       89.38      3.72 o 
  -4   7   3     6521.48     6660.94    133.11 o 
  -3   7   3      953.40     1040.10     18.27 o 
  -2   7   3       48.57       63.04      1.26 o 
  -1   7   3       20.87       27.48      1.19 o 
   0   7   3     1040.95      938.91     14.58 o 
   1   7   3        2.26        1.56      0.68 o 
   2   7   3      425.16      437.22      6.24 o 
   3   7   3       35.61       48.27      1.45 o 
   4   7   3      258.34      241.72      4.81 o 
   5   7   3        1.45        3.00      3.12 o 
   6   7   3      533.70      532.55     15.29 o 
   7   7   3       13.08       13.53      2.18 o 
   8   7   3        6.28        8.43      4.20 o 
  -9   8   3       60.73       62.28      4.56 o 
  -8   8   3      105.87      109.40      5.46 o 
  -7   8   3      356.83      373.19     12.08 o 
  -6   8   3      103.85      103.52      4.74 o 
  -5   8   3     1477.55     1453.07     36.79 o 
  -4   8   3        4.56        4.88      1.46 o 
  -3   8   3      443.76      419.18      9.10 o 
  -2   8   3       16.78       14.15      0.62 o 
  -1   8   3      861.58      947.97     13.83 o 
   0   8   3     1095.19     1165.19     22.98 o 
   1   8   3      237.83      235.79      3.94 o 
   2   8   3       91.66       85.63      1.83 o 
   3   8   3      111.48      114.17      2.80 o 
   4   8   3      751.77      744.63     18.97 o 
   5   8   3      382.03      362.16     10.63 o 
   6   8   3      356.71      356.34     11.25 o 
   7   8   3      182.88      187.28      7.69 o 
   8   8   3        9.73       11.13      2.28 o 
  -8   9   3       43.94       42.30      3.59 o 
  -7   9   3       31.40       28.30      2.72 o 
  -6   9   3       60.85       64.00      3.71 o 
  -5   9   3      536.07      501.70     14.48 o 
  -4   9   3     1244.57     1222.24     24.63 o 
  -3   9   3     1673.77     1695.20     33.43 o 
  -2   9   3      722.97      780.04     15.16 o 
  -1   9   3      667.93      696.03     10.91 o 
   0   9   3      532.52      558.29      8.96 o 
   1   9   3      143.64      160.91      3.17 o 
   2   9   3       62.87       66.89      1.59 o 
   3   9   3        8.81       11.08      1.12 o 
   4   9   3      236.05      232.28      7.26 o 
   5   9   3       12.44       13.47      2.04 o 
   6   9   3      228.68      202.34      7.82 o 
   7   9   3        2.08        1.10      1.58 o 
   8   9   3      160.23      163.99      7.77 o 
  -8  10   3       48.99       56.92      4.56 o 
  -7  10   3       12.41       12.15      2.23 o 
  -6  10   3       41.83       47.96      3.52 o 
  -5  10   3      769.28      774.58     22.34 o 
  -4  10   3      202.80      191.46      5.16 o 
  -3  10   3      102.15      107.22      3.29 o 
  -2  10   3       39.57       40.54      3.50 o 
  -1  10   3      250.82      236.31      4.99 o 
   0  10   3       98.82      100.13      2.67 o 
   1  10   3      598.18      602.33     14.09 o 
   2  10   3      725.73      699.80     14.65 o 
   3  10   3       21.12       21.72      1.48 o 
   4  10   3       19.69       19.87      2.45 o 
   5  10   3     1860.84     1872.19     55.16 o 
   6  10   3       23.89       23.82      2.86 o 
   7  10   3       12.30       16.90      2.60 o 
  -7  11   3       33.55       44.55      3.85 o 
  -6  11   3      613.32      607.61     19.57 o 
  -5  11   3        4.29        5.17      1.71 o 
  -4  11   3       21.28       23.74      1.78 o 
  -3  11   3       72.12       73.94      2.89 o 
  -2  11   3      863.75      841.12     18.58 o 
  -1  11   3      301.19      298.55      8.65 o 
   0  11   3        1.43        2.88      0.82 o 
   1  11   3     1012.58      944.02     23.49 o 
   2  11   3      593.76      600.19     20.58 o 
   3  11   3      131.86      117.13      4.76 o 
   4  11   3      435.04      446.01     13.65 o 
   5  11   3        5.32        4.11      2.03 o 
   6  11   3      183.40      158.73      7.25 o 
   7  11   3       75.64       69.36      4.92 o 
  -7  12   3       55.78       60.26      4.54 o 
  -6  12   3        1.05        0.43      1.58 o 
  -5  12   3      110.52      107.66      5.28 o 
  -4  12   3       67.70       66.44      3.86 o 
  -3  12   3      339.37      347.88      9.28 o 
  -2  12   3      103.71       98.12      4.46 o 
  -1  12   3      446.14      426.00     13.09 o 
   0  12   3       21.73       25.66      3.93 o 
   1  12   3      497.88      525.49     14.42 o 
   2  12   3        1.50        5.01      3.60 o 
   3  12   3       25.94       25.09      4.18 o 
   4  12   3      114.03      117.36      5.29 o 
   5  12   3      161.09      166.76      7.39 o 
   6  12   3        4.98        7.83      2.64 o 
  -6  13   3       54.67       60.36      4.43 o 
  -5  13   3        5.41        7.81      2.10 o 
  -4  13   3      723.16      730.32     23.67 o 
  -3  13   3        6.77        6.59      1.42 o 
  -2  13   3        3.20        6.31      2.59 o 
  -1  13   3      548.56      529.85     19.65 o 
   0  13   3      730.92      711.41     20.98 o 
   1  13   3      206.44      198.36      7.25 o 
   2  13   3       44.90       50.39      2.65 o 
   3  13   3        1.54        3.21      1.55 o 
   4  13   3      134.00      126.10      6.31 o 
   5  13   3        8.14       13.15      2.44 o 
  -5  14   3       71.13       76.88      4.93 o 
  -4  14   3        4.29        5.88      2.04 o 
  -3  14   3      223.46      210.39      8.29 o 
  -2  14   3        2.71        3.29      2.87 o 
  -1  14   3      204.03      219.70      8.44 o 
   0  14   3      106.21      103.58      4.95 o 
   1  14   3        4.39        4.21      1.58 o 
   2  14   3        4.77        7.35      5.20 o 
   3  14   3      565.45      558.16     18.11 o 
   4  14   3       10.23       11.48      2.29 o 
  -4  15   3        7.28       11.40      2.92 o 
  -3  15   3      121.48      129.40      7.73 o 
  -2  15   3      145.07      142.35      6.55 o 
  -1  15   3       34.76       39.96      3.43 o 
   0  15   3      229.44      214.23      8.34 o 
   1  15   3       28.54       28.12      2.88 o 
   2  15   3       42.68       47.03      4.51 o 
   3  15   3       10.14       12.25      3.06 o 
  -2  16   3       26.78       23.22      3.61 o 
  -1  16   3       26.34       30.74      3.10 o 
   0  16   3        7.45        8.82      2.75 o 
   1  16   3       65.11       58.83      5.19 o 
   2  16   3      168.08      177.95     10.03 o 
 -10   0   4      176.92      180.81     11.86 o 
  -8   0   4      660.81      661.56     18.71 o 
  -6   0   4      590.86      529.00     14.85 o 
  -4   0   4      298.49      208.07      4.29 o 
  -2   0   4     8201.61     8154.94    133.01 o 
   0   0   4       23.88       26.76      0.45 o 
   2   0   4     3146.42     3017.00     52.93 o 
   4   0   4       75.81      102.51     10.44 o 
   6   0   4       36.68       39.46      2.13 o 
   8   0   4      254.99      246.87     11.91 o 
 -10   1   4      315.07      315.32     12.87 o 
  -9   1   4      994.54      967.51     26.89 o 
  -8   1   4      209.48      203.04      6.63 o 
  -7   1   4      176.79      192.12      4.26 o 
  -6   1   4      703.48      667.32     11.02 o 
  -5   1   4      713.37      801.82     48.51 o 
  -4   1   4      682.45      621.49      9.18 o 
  -3   1   4     1486.40     1356.71     21.05 o 
  -2   1   4        5.03        2.99      0.38 o 
  -1   1   4     2464.65     2416.15     20.90 o 
   0   1   4      638.76      668.79      4.49 o 
   1   1   4       22.78       36.52      0.89 o 
   3   1   4     2198.63     2320.60     31.45 o 
   4   1   4       66.09       48.44      2.53 o 
   5   1   4     1653.04     1720.13     30.87 o 
   6   1   4      522.99      551.38     39.72 o 
   7   1   4      191.45      190.14      6.29 o 
   8   1   4        3.38        3.51      1.63 o 
   9   1   4      203.84      199.91      8.13 o 
 -10   2   4       74.01       73.26      4.99 o 
  -9   2   4       34.32       39.40      2.89 o 
  -8   2   4      359.25      355.29      8.67 o 
  -7   2   4        0.36        5.73      1.10 o 
  -6   2   4       68.64       76.61      9.16 o 
  -5   2   4       42.75       42.03      1.95 o 
  -4   2   4     1367.00     1421.63     19.41 o 
  -3   2   4      284.01      219.12      5.54 o 
  -2   2   4      270.38      231.45      5.33 o 
  -1   2   4        7.16        4.33      0.82 o 
   0   2   4     1973.59     1975.62     22.01 o 
   1   2   4       10.82        5.67      0.83 o 
   2   2   4     7968.75     7666.97    269.29 o 
   3   2   4     1869.45     1904.99     25.88 o 
   4   2   4      785.46      797.36     11.40 o 
   5   2   4      295.00      284.59      5.19 o 
   6   2   4      228.60      228.75      6.44 o 
   7   2   4       11.88       22.29      4.47 o 
   8   2   4      134.33      147.32     16.29 o 
   9   2   4       10.50       11.74      5.24 o 
 -10   3   4       46.19       53.15      4.42 o 
  -9   3   4       14.81       16.68      2.72 o 
  -8   3   4       20.88       31.32      4.01 o 
  -7   3   4       58.79       76.80      2.82 o 
  -6   3   4      159.87      169.29      3.48 o 
  -5   3   4      572.58      637.25     10.92 o 
  -4   3   4      500.92      615.37     22.80 o 
  -3   3   4     5530.34     5527.04    100.15 o 
  -2   3   4      657.36      716.09      9.04 o 
  -1   3   4     1997.27     2096.58     23.36 o 
   0   3   4       48.57       32.56      0.98 o 
   1   3   4     2464.11     2357.01     45.02 o 
   2   3   4        1.90        3.69      0.96 o 
   3   3   4     4077.57     4038.93     58.13 o 
   4   3   4      537.15      520.32      7.58 o 
   5   3   4      133.88      146.34      4.21 o 
   6   3   4      452.47      461.71     10.40 o 
   7   3   4      598.22      593.72     13.88 o 
   8   3   4       11.99       16.40      3.92 o 
   9   3   4        2.44        1.97      1.98 o 
 -10   4   4      133.00      140.85      7.66 o 
  -9   4   4        3.16        5.81      1.96 o 
  -8   4   4      133.61      133.02      4.78 o 
  -7   4   4        2.59        1.03      0.88 o 
  -6   4   4       30.80       46.52      1.64 o 
  -5   4   4       70.61       81.77      2.02 o 
  -4   4   4     1557.88     1578.13     22.43 o 
  -3   4   4     1387.09     1444.56     18.91 o 
  -2   4   4       75.79       75.72      3.88 o 
  -1   4   4     2538.56     2494.61     33.89 o 
   0   4   4     5169.57     5181.57     68.54 o 
   1   4   4       11.21       18.58      0.86 o 
   2   4   4     3190.22     3247.92     44.65 o 
   3   4   4      349.00      356.19     15.31 o 
   4   4   4     1272.30     1282.86     23.05 o 
   5   4   4      162.16      160.20      4.16 o 
   6   4   4       19.19       22.90      1.64 o 
   7   4   4        0.16        0.27      1.41 o 
   8   4   4      253.22      243.64     10.54 o 
   9   4   4        0.56        4.03      4.48 o 
  -9   5   4      120.62      132.51     12.92 o 
  -8   5   4       61.55       55.96      3.49 o 
  -7   5   4        5.06        8.59      1.14 o 
  -6   5   4      680.29      672.29     11.19 o 
  -5   5   4     1359.23     1399.92     21.80 o 
  -4   5   4      995.71     1072.10     15.29 o 
  -3   5   4     1363.43     1380.68     18.76 o 
  -2   5   4      247.89      270.33      4.23 o 
  -1   5   4     1223.24     1213.38     19.88 o 
   0   5   4      538.94      576.14      8.38 o 
   1   5   4      185.56      195.31      2.97 o 
   2   5   4     1037.55      983.23     15.26 o 
   3   5   4     1358.26     1377.10     19.62 o 
   4   5   4      610.94      580.35     10.90 o 
   5   5   4      122.99      127.08      3.64 o 
   6   5   4      238.09      232.82      6.14 o 
   7   5   4       58.28       61.22      2.80 o 
   8   5   4       58.24       54.52      4.45 o 
  -9   6   4      172.90      175.66      7.35 o 
  -8   6   4      281.97      267.47      9.17 o 
  -7   6   4       58.45       68.15      3.62 o 
  -6   6   4      462.48      488.31     12.98 o 
  -5   6   4      195.40      193.85      3.68 o 
  -4   6   4       29.06       23.30      1.22 o 
  -3   6   4      261.12      247.24      3.76 o 
  -2   6   4     6476.99     6730.53    104.63 o 
  -1   6   4     1185.15     1207.08     19.02 o 
   0   6   4      131.19      107.06      2.02 o 
   1   6   4      322.41      298.67      4.42 o 
   2   6   4     1908.26     1824.68     26.34 o 
   3   6   4       79.48       79.47      1.75 o 
   4   6   4      263.42      272.42      5.70 o 
   5   6   4      142.90      141.35      3.95 o 
   6   6   4      110.69      120.45      3.77 o 
   7   6   4       41.23       43.43      3.10 o 
   8   6   4       52.49       58.41      4.56 o 
  -9   7   4      335.70      310.26     12.40 o 
  -8   7   4        3.61       12.47      2.22 o 
  -7   7   4        1.11        3.00      1.44 o 
  -6   7   4       66.83       64.20      3.28 o 
  -5   7   4     2136.61     2199.17     43.75 o 
  -4   7   4      255.81      231.23      5.33 o 
  -3   7   4      150.49      163.70      2.76 o 
  -2   7   4      489.74      501.02      7.58 o 
  -1   7   4      809.74      833.50     12.13 o 
   0   7   4      213.25      216.67      3.71 o 
   1   7   4     1296.92     1329.35     19.74 o 
   2   7   4       13.61       16.84      0.97 o 
   3   7   4       15.67       18.06      1.17 o 
   4   7   4       87.05       90.30      2.73 o 
   5   7   4      936.41      958.44     25.02 o 
   6   7   4       33.89       32.97      2.60 o 
   7   7   4       75.51       79.86      4.68 o 
   8   7   4       13.85       16.97      2.53 o 
  -9   8   4       22.04       26.64      2.99 o 
  -8   8   4      259.06      261.22      9.93 o 
  -7   8   4       38.14       41.97      3.10 o 
  -6   8   4      174.88      164.61      5.99 o 
  -5   8   4       14.47       20.28      1.51 o 
  -4   8   4       34.80       35.76      1.87 o 
  -3   8   4      397.28      422.54      8.61 o 
  -2   8   4     1890.18     1906.30     29.68 o 
  -1   8   4      813.80      833.60     13.05 o 
   0   8   4      350.90      343.47      6.46 o 
   1   8   4      183.16      193.68      3.49 o 
   2   8   4      929.99      940.05     14.95 o 
   3   8   4     1669.75     1608.81     25.81 o 
   4   8   4      897.37      848.91     22.17 o 
   5   8   4      274.34      258.69      8.87 o 
   6   8   4      204.35      220.33      7.98 o 
   7   8   4        4.34        3.19      1.68 o 
   8   8   4       17.27       19.63      2.98 o 
  -8   9   4      589.33      588.99     20.36 o 
  -7   9   4      106.78      120.45      5.60 o 
  -6   9   4      472.95      468.91     14.30 o 
  -5   9   4       16.20       24.41      5.56 o 
  -4   9   4       40.22       44.58      2.27 o 
  -3   9   4      114.37      116.26      3.41 o 
  -2   9   4       36.83       51.88      2.29 o 
  -1   9   4      797.30      837.61     13.84 o 
   0   9   4      120.47      108.13      5.82 o 
   1   9   4     1910.63     1878.36     31.87 o 
   2   9   4        4.76        7.71      1.18 o 
   3   9   4      848.00      860.05     17.45 o 
   4   9   4       12.60       16.86      1.99 o 
   5   9   4      147.44      140.79      5.77 o 
   6   9   4       71.82       70.18      4.16 o 
   7   9   4      306.12      293.49     11.30 o 
  -8  10   4      281.20      272.78     11.75 o 
  -7  10   4       37.89       41.89      3.47 o 
  -6  10   4        1.13        6.43      2.60 o 
  -5  10   4       95.23       90.20      4.30 o 
  -4  10   4      569.86      582.29     13.35 o 
  -3  10   4        0.27        2.22      1.19 o 
  -2  10   4       41.74       44.75      2.31 o 
  -1  10   4        1.53        1.87      0.77 o 
   0  10   4     2233.62     2353.12     42.62 o 
   1  10   4       28.87       29.32      1.51 o 
   2  10   4       35.50       37.04      1.91 o 
   3  10   4       17.00       13.55      1.74 o 
   4  10   4     1509.28     1446.25     40.00 o 
   5  10   4      104.44      103.46      5.30 o 
   6  10   4      149.16      160.67      6.95 o 
   7  10   4        5.92        8.55      2.27 o 
  -7  11   4      602.10      614.29     21.40 o 
  -6  11   4      199.62      194.14      7.81 o 
  -5  11   4        1.28        1.35      1.56 o 
  -4  11   4      533.57      542.14     13.36 o 
  -3  11   4      664.65      678.27     15.85 o 
  -2  11   4      117.80      124.66      4.71 o 
  -1  11   4        5.48       11.29      1.36 o 
   0  11   4       86.30       79.57      2.51 o 
   1  11   4      599.21      562.58     12.88 o 
   2  11   4       70.77       68.10      3.08 o 
   3  11   4      463.93      472.72     13.65 o 
   4  11   4       44.93       48.20      3.47 o 
   5  11   4       30.46       29.66      3.17 o 
   6  11   4        0.27        1.00      2.62 o 
  -7  12   4       63.62       60.91      4.54 o 
  -6  12   4      238.85      247.06     10.01 o 
  -5  12   4        5.72       11.96      2.34 o 
  -4  12   4       85.35       81.94      4.28 o 
  -3  12   4        0.73        3.32      1.81 o 
  -2  12   4      290.58      314.38      8.32 o 
  -1  12   4      686.63      657.01     15.20 o 
   0  12   4      640.15      633.08     14.48 o 
   1  12   4      168.40      166.98      5.14 o 
   2  12   4       81.78       78.82      3.24 o 
   3  12   4      501.62      473.19     17.77 o 
   4  12   4       16.11       20.57      2.52 o 
   5  12   4      412.20      413.09     15.80 o 
   6  12   4       30.17       36.39      3.58 o 
  -6  13   4       24.12       22.93      3.16 o 
  -5  13   4      678.91      699.71     24.15 o 
  -4  13   4      131.24      122.84      5.80 o 
  -3  13   4       23.73       24.40      2.16 o 
  -2  13   4       52.67       57.67      3.65 o 
  -1  13   4      678.92      697.72     20.85 o 
   0  13   4      101.49      101.11      4.87 o 
   1  13   4       71.96       75.08      4.00 o 
   2  13   4      166.55      161.07     10.03 o 
   3  13   4       58.68       57.06      3.78 o 
   4  13   4      294.54      298.61     11.41 o 
   5  13   4      110.19      115.06      6.07 o 
  -5  14   4        4.84        9.77      2.50 o 
  -4  14   4       18.88       22.76      2.72 o 
  -3  14   4       48.31       43.36      3.50 o 
  -2  14   4      647.25      670.27     21.38 o 
  -1  14   4       17.15       15.52      2.55 o 
   0  14   4       21.41       21.52      2.58 o 
   1  14   4        5.63        9.67      2.13 o 
   2  14   4      769.22      761.51     29.55 o 
   3  14   4       32.90       34.31      4.02 o 
   4  14   4        0.85        1.36      1.69 o 
  -4  15   4       24.68       24.60      3.95 o 
  -3  15   4       74.97       78.77      6.53 o 
  -2  15   4       15.92       21.85      2.64 o 
  -1  15   4      311.21      300.10     11.24 o 
   0  15   4        0.82        0.61      1.56 o 
   1  15   4      406.82      423.53     17.88 o 
   2  15   4       56.92       64.09      5.74 o 
   3  15   4       14.30       10.23      2.79 o 
  -1  16   4      156.76      156.70      7.58 o 
   0  16   4      274.31      269.30     12.83 o 
   1  16   4      103.13       87.59      6.49 o 
  -9   0   5       34.30       32.46      3.54 o 
  -7   0   5     2324.34     2330.25     62.55 o 
  -5   0   5      100.64       74.58      2.63 o 
  -3   0   5    10576.95    10502.83    214.87 o 
  -1   0   5      298.19      344.19     10.73 o 
   1   0   5     7093.54     6844.26    122.73 o 
   3   0   5      130.04      227.69     34.37 o 
   5   0   5       31.21       25.82      1.70 o 
   7   0   5     1067.19     1028.31     40.94 o 
   9   0   5       22.34       23.64      3.76 o 
 -10   1   5      153.95      148.10      8.15 o 
  -9   1   5      123.49      124.08      5.22 o 
  -8   1   5      495.70      459.42      9.75 o 
  -7   1   5      239.28      269.80      5.71 o 
  -6   1   5      185.88      183.62      3.75 o 
  -5   1   5     1458.95     1524.82     23.75 o 
  -4   1   5     2039.30     1910.49     57.76 o 
  -3   1   5       79.12       63.75      1.43 o 
  -2   1   5     6180.50     6684.42    108.65 o 
  -1   1   5      391.86      398.05      5.69 o 
   1   1   5      195.21      230.10      4.70 o 
   2   1   5      571.77      602.49      7.91 o 
   3   1   5      598.91      602.42      9.55 o 
   4   1   5      510.99      479.53      7.83 o 
   5   1   5      157.90      169.93      4.38 o 
   6   1   5      147.81      176.82     12.74 o 
   7   1   5      268.86      279.31      9.14 o 
   8   1   5      382.12      370.39     12.37 o 
   9   1   5        0.31        1.26      1.61 o 
 -10   2   5      138.49      131.87      7.04 o 
  -9   2   5       49.85       44.15      2.89 o 
  -8   2   5       99.95       90.99      3.53 o 
  -7   2   5      598.50      576.04     11.17 o 
  -6   2   5      384.84      369.15     22.78 o 
  -5   2   5     1266.83     1359.52     81.62 o 
  -4   2   5      349.80      393.76      6.40 o 
  -3   2   5      452.11      432.72      5.52 o 
  -2   2   5      578.04      520.16      9.81 o 
  -1   2   5      568.56      527.80      5.77 o 
   0   2   5      153.29      168.75      3.18 o 
   1   2   5      190.97      150.59      2.58 o 
   2   2   5     1968.86     2002.11     29.74 o 
   3   2   5     1690.27     1709.36     25.12 o 
   4   2   5      539.84      614.96      9.61 o 
   5   2   5      393.08      384.18      6.80 o 
   6   2   5      117.67      124.06      4.86 o 
   7   2   5      192.91      204.92     19.99 o 
   8   2   5       39.34       38.09      3.04 o 
   9   2   5      196.25      176.64      8.99 o 
 -10   3   5       10.02       11.03      2.88 o 
  -9   3   5       39.00       45.28      3.05 o 
  -8   3   5     1752.32     1731.82     41.09 o 
  -7   3   5        0.51        7.58      1.47 o 
  -6   3   5      121.53      110.82      4.26 o 
  -4   3   5      546.96      590.98     17.23 o 
  -3   3   5      171.68      177.07      2.69 o 
  -2   3   5     4690.11     4771.19     62.96 o 
  -1   3   5      341.40      315.87      3.62 o 
   0   3   5        5.11        9.76      1.03 o 
   1   3   5     3328.84     3516.48     47.31 o 
   2   3   5     1856.60     1741.28     30.84 o 
   3   3   5     1210.50     1263.56     18.70 o 
   4   3   5        4.51        7.63      0.83 o 
   5   3   5      431.98      431.69      9.29 o 
   6   3   5     1255.95     1235.89     26.96 o 
   7   3   5      252.09      255.47      7.18 o 
   8   3   5       75.44       81.89      9.95 o 
  -9   4   5      113.21       99.37      4.81 o 
  -8   4   5       15.15       29.36      4.38 o 
  -7   4   5       93.97       90.67      4.67 o 
  -6   4   5      767.24      814.68     16.98 o 
  -5   4   5     3130.77     3028.30     57.66 o 
  -4   4   5      857.41      885.98     14.94 o 
  -3   4   5       48.57       62.98      1.62 o 
  -2   4   5     1063.09     1076.99     14.02 o 
  -1   4   5     1735.81     1533.54     19.33 o 
   0   4   5       89.76      131.62      2.96 o 
   1   4   5      820.01      898.76     11.84 o 
   2   4   5       29.39       40.16      1.44 o 
   3   4   5     5231.06     5330.78     87.21 o 
   4   4   5       35.34       32.49      1.33 o 
   5   4   5      748.67      733.48     15.49 o 
   6   4   5      307.68      291.86      7.41 o 
   7   4   5       43.00       47.84      2.82 o 
   8   4   5        7.94        7.38      2.23 o 
  -9   5   5       15.17       15.99      2.53 o 
  -8   5   5      584.73      549.85     16.45 o 
  -7   5   5      138.18      146.15      5.24 o 
  -6   5   5      534.45      560.37     10.16 o 
  -5   5   5      414.19      404.35      7.16 o 
  -4   5   5     1332.29     1303.87     20.00 o 
  -3   5   5     1058.70     1204.30     19.56 o 
  -2   5   5      811.79      824.46     12.81 o 
  -1   5   5      559.01      583.75      7.94 o 
   0   5   5      367.58      290.66      4.27 o 
   1   5   5      273.99      312.51      5.38 o 
   2   5   5      758.88      736.32     12.40 o 
   3   5   5      116.92      113.32      2.36 o 
   4   5   5      733.81      736.39     14.27 o 
   5   5   5       80.74       94.41      3.03 o 
   6   5   5      577.62      527.75     30.71 o 
   7   5   5      300.21      286.75      8.16 o 
   8   5   5       27.58       26.34      2.84 o 
  -9   6   5       80.63       78.73      4.66 o 
  -8   6   5      109.37      106.08      4.95 o 
  -7   6   5      288.36      293.63      9.30 o 
  -6   6   5      445.29      428.93     10.26 o 
  -5   6   5      604.71      614.93     10.25 o 
  -4   6   5     1300.69     1254.40     19.57 o 
  -3   6   5     3293.90     3385.62     54.21 o 
  -2   6   5      601.90      535.55      9.03 o 
  -1   6   5      327.08      338.43      6.88 o 
   0   6   5       63.94       70.03      1.89 o 
   1   6   5      410.25      370.29      5.69 o 
   2   6   5      261.27      262.00      5.01 o 
   3   6   5      190.47      199.22      6.01 o 
   4   6   5        0.67       -0.07      1.00 o 
   5   6   5      346.21      363.10      8.73 o 
   6   6   5       63.17       58.63      2.76 o 
   7   6   5      112.20      103.58      5.06 o 
   8   6   5       25.47       28.38      3.46 o 
  -9   7   5       39.38       40.13      3.48 o 
  -8   7   5       15.45       14.95      2.16 o 
  -7   7   5       33.78       32.47      2.60 o 
  -6   7   5     1035.00     1061.34     27.92 o 
  -5   7   5        0.00        3.43      2.81 o 
  -4   7   5     1419.31     1386.12     32.49 o 
  -3   7   5      549.71      538.02      8.74 o 
  -2   7   5        3.22       10.23      1.01 o 
  -1   7   5      278.27      284.40      9.55 o 
   0   7   5     3129.26     3197.02     52.24 o 
   1   7   5       10.61        8.26      0.82 o 
   2   7   5      731.28      720.68     11.78 o 
   3   7   5     1648.55     1595.48     26.94 o 
   4   7   5     1404.99     1402.50     28.68 o 
   5   7   5      291.62      273.12      6.94 o 
   6   7   5       18.01       22.04      2.52 o 
   7   7   5        6.62       10.26      2.13 o 
   8   7   5      237.61      232.84     10.86 o 
  -8   8   5       64.69       79.47      4.52 o 
  -7   8   5      502.56      504.33     15.68 o 
  -6   8   5      205.35      216.97      7.55 o 
  -5   8   5      161.59      167.63      5.33 o 
  -4   8   5      227.12      232.95      5.87 o 
  -3   8   5      895.83      857.72     13.86 o 
  -2   8   5     1392.96     1527.52     25.64 o 
  -1   8   5       98.59      114.08      2.61 o 
   0   8   5       29.62       25.40      1.40 o 
   1   8   5      477.34      467.49      8.16 o 
   2   8   5        0.03        1.76      0.73 o 
   3   8   5       96.52       94.94      2.57 o 
   4   8   5        7.28       11.57      1.41 o 
   5   8   5      254.37      260.35      8.51 o 
   6   8   5       49.10       52.76      3.49 o 
   7   8   5       63.21       68.16      4.25 o 
  -8   9   5        8.73        9.01      2.21 o 
  -7   9   5      107.10      125.49      5.83 o 
  -6   9   5      411.12      414.18     13.31 o 
  -5   9   5      216.95      215.49      5.82 o 
  -4   9   5       16.65       23.84      1.85 o 
  -3   9   5      166.23      162.02      4.44 o 
  -2   9   5      891.80      915.22     16.03 o 
  -1   9   5      130.13      111.27      2.80 o 
   0   9   5     1215.42     1212.60     21.36 o 
   1   9   5      304.62      314.03      6.30 o 
   2   9   5       55.71       58.84      1.93 o 
   3   9   5      529.72      508.12     10.64 o 
   4   9   5        6.79        7.68      1.63 o 
   5   9   5      161.42      158.86      6.36 o 
   6   9   5      396.34      391.91     13.36 o 
   7   9   5      106.06      111.58      6.02 o 
  -8  10   5       38.19       38.72      3.73 o 
  -7  10   5        4.85        5.20      2.12 o 
  -6  10   5        1.77        1.13      2.03 o 
  -5  10   5      897.58      903.79     25.73 o 
  -4  10   5      355.65      345.24      9.51 o 
  -3  10   5       34.03       42.98      2.20 o 
  -2  10   5      622.40      598.52     13.44 o 
  -1  10   5     2067.37     2046.00     38.34 o 
   0  10   5      181.02      183.62      4.72 o 
   1  10   5       34.28       28.34      1.54 o 
   2  10   5       41.22       37.63      1.49 o 
   3  10   5      496.50      491.68     13.84 o 
   4  10   5      132.20      125.65      5.35 o 
   5  10   5      408.32      404.88     13.32 o 
   6  10   5        5.35        7.45      2.02 o 
  -7  11   5       39.05       44.28      3.92 o 
  -6  11   5      155.55      157.18      7.21 o 
  -5  11   5        8.14        8.42      1.94 o 
  -4  11   5      365.58      369.43     10.18 o 
  -3  11   5      457.52      489.77     12.14 o 
  -2  11   5      214.84      223.89      6.14 o 
  -1  11   5        7.51       10.47      1.33 o 
   0  11   5      523.83      513.70     11.45 o 
   1  11   5        5.71        4.35      0.94 o 
   2  11   5      546.29      542.06     12.72 o 
   3  11   5      271.01      269.91      9.03 o 
   4  11   5       37.56       29.06      2.77 o 
   5  11   5      156.62      155.63      6.75 o 
   6  11   5      267.07      258.61     10.33 o 
  -6  12   5       86.10       82.18      5.18 o 
  -5  12   5      302.35      309.88     11.33 o 
  -4  12   5        0.26        0.19      1.10 o 
  -3  12   5      516.90      528.52     13.57 o 
  -2  12   5        0.94        1.17      1.15 o 
  -1  12   5      320.64      309.73      8.36 o 
   0  12   5       15.87       18.53      1.40 o 
   1  12   5      132.64      118.66      4.11 o 
   2  12   5       24.80       23.73      1.92 o 
   3  12   5       63.56       72.03      4.04 o 
   4  12   5        5.70        3.45      1.67 o 
   5  12   5      108.73      100.49      5.56 o 
  -6  13   5      391.58      401.27     16.25 o 
  -5  13   5       13.35       15.74      2.83 o 
  -4  13   5      330.81      330.89     11.97 o 
  -3  13   5       32.30       34.95      3.06 o 
  -2  13   5       25.05       23.78      2.54 o 
  -1  13   5      211.82      222.94      6.61 o 
   0  13   5       83.81       86.87      4.45 o 
   1  13   5      133.15      149.69      6.23 o 
   2  13   5       23.43       19.32      2.42 o 
   3  13   5       65.92       74.01      4.17 o 
   4  13   5      170.32      159.60      7.75 o 
  -5  14   5       47.18       47.45      4.00 o 
  -4  14   5       75.51       72.80      6.65 o 
  -3  14   5      538.68      531.59     17.98 o 
  -2  14   5      188.18      195.63      8.56 o 
  -1  14   5      124.77      122.54      5.69 o 
   0  14   5        4.91        8.52      1.94 o 
   1  14   5      156.28      144.37      6.77 o 
   2  14   5        1.58        3.17      2.23 o 
   3  14   5       32.37       30.13      3.93 o 
  -3  15   5        6.48        5.73      2.50 o 
  -2  15   5       26.30       31.09      3.13 o 
  -1  15   5       28.12       26.84      3.27 o 
   0  15   5       79.51       82.01      4.89 o 
   1  15   5       55.83       53.54      6.86 o 
   2  15   5       28.88       27.01      4.43 o 
 -10   0   6        3.47        4.20      3.84 o 
  -8   0   6     1549.76     1591.29     46.72 o 
  -6   0   6      190.71      178.93      5.45 o 
  -4   0   6     2539.43     2465.80     51.79 o 
  -2   0   6       64.71       76.10      1.13 o 
   0   0   6      670.85      670.17     32.93 o 
   2   0   6       68.50       77.36     13.42 o 
   4   0   6       42.11       56.57      3.33 o 
   6   0   6     1741.70     1816.79     51.55 o 
   8   0   6       58.73       59.47      5.86 o 
 -10   1   6        0.68        0.21      1.60 o 
  -9   1   6      172.87      172.07      6.32 o 
  -8   1   6      126.04      128.40      3.89 o 
  -7   1   6      542.34      558.64     11.18 o 
  -6   1   6       78.00       79.80      4.44 o 
  -5   1   6     1278.12     1282.25     23.00 o 
  -4   1   6     1308.87     1183.49     17.13 o 
  -3   1   6       21.51       42.13      0.92 o 
  -2   1   6      149.68      157.04      1.85 o 
  -1   1   6      841.97      780.58     26.75 o 
   0   1   6       28.16       10.10      1.10 o 
   1   1   6      513.02      470.39     10.38 o 
   2   1   6      410.42      442.23      6.25 o 
   3   1   6     2205.23     2199.25     34.50 o 
   4   1   6      178.85      194.15      4.46 o 
   5   1   6       51.86       63.80      5.41 o 
   6   1   6        1.50        0.87      1.31 o 
   7   1   6      219.35      220.10      7.58 o 
   8   1   6        6.64        5.69      1.83 o 
 -10   2   6      268.52      247.82     11.45 o 
  -9   2   6      399.48      420.25     12.91 o 
  -8   2   6      145.28      155.89      4.90 o 
  -7   2   6      241.72      260.57      5.91 o 
  -6   2   6      404.44      449.40      8.38 o 
  -5   2   6       63.36       49.80      1.68 o 
  -4   2   6      415.56      397.28      8.09 o 
  -3   2   6       20.43       25.49      1.24 o 
  -2   2   6     1565.66     1612.63     33.89 o 
  -1   2   6      172.86      208.72      3.94 o 
   0   2   6     1849.78     1923.11     21.10 o 
   1   2   6      176.91      210.71      2.98 o 
   2   2   6      652.03      703.97      9.98 o 
   3   2   6      117.22      107.46      2.67 o 
   4   2   6     1374.43     1391.63     23.53 o 
   5   2   6      579.23      569.76     10.57 o 
   6   2   6      294.48      303.04      7.79 o 
   7   2   6      148.04      145.89     21.22 o 
   8   2   6        7.26        5.25      2.20 o 
  -9   3   6      254.28      260.59      9.11 o 
  -8   3   6       15.06       18.83      1.78 o 
  -7   3   6       88.10       85.89      4.69 o 
  -6   3   6      173.95      173.57     10.56 o 
  -5   3   6        1.96        5.44      1.21 o 
  -4   3   6     1204.64     1194.62     23.07 o 
  -3   3   6     3756.70     3849.97     56.46 o 
  -2   3   6      354.17      336.97      4.14 o 
  -1   3   6     1275.03     1329.79     15.10 o 
   0   3   6      479.63      450.56      7.42 o 
   1   3   6     7576.66     7489.21    113.85 o 
   2   3   6     1356.49     1465.44     50.28 o 
   3   3   6       68.81       77.62      1.97 o 
   4   3   6      318.75      337.54      6.28 o 
   5   3   6      575.92      592.56     12.87 o 
   6   3   6       94.78      100.22      3.65 o 
   7   3   6        3.92        6.47      1.46 o 
   8   3   6       13.12       15.94      2.53 o 
  -9   4   6        0.02        1.19      1.44 o 
  -8   4   6       39.81       40.09      2.95 o 
  -7   4   6       94.54       96.91      2.78 o 
  -6   4   6      127.75      138.10      4.43 o 
  -5   4   6     1278.75     1273.11     34.57 o 
  -4   4   6       49.39       57.56      2.42 o 
  -3   4   6     1948.69     2033.52     30.00 o 
  -2   4   6     2171.02     2142.66     32.33 o 
  -1   4   6      426.73      502.31      6.65 o 
   0   4   6     3454.99     3627.78     51.96 o 
   1   4   6      329.94      351.19      5.43 o 
   2   4   6      344.60      308.46      8.40 o 
   3   4   6      610.48      603.85      9.79 o 
   4   4   6     1956.81     1953.89     34.02 o 
   5   4   6      400.37      389.35      9.10 o 
   6   4   6        3.77        6.94      1.44 o 
   7   4   6       12.76       17.96      3.21 o 
   8   4   6       41.71       58.99     12.03 o 
  -9   5   6       59.77       71.44      8.59 o 
  -8   5   6        0.02       -0.84      1.31 o 
  -7   5   6      687.98      577.91     52.99 o 
  -6   5   6      366.50      343.52      6.82 o 
  -5   5   6       29.65       29.13      1.47 o 
  -4   5   6     1613.97     1517.30     32.53 o 
  -3   5   6      777.65      760.74     12.87 o 
  -2   5   6      141.93      140.37      2.95 o 
  -1   5   6      740.72      777.78     11.04 o 
   0   5   6      868.47      824.61     11.86 o 
   1   5   6      767.66      834.69     12.54 o 
   2   5   6      921.20      931.79     19.02 o 
   3   5   6      823.92      840.76     19.95 o 
   4   5   6      151.30      156.28      4.18 o 
   5   5   6      351.05      362.14      9.23 o 
   6   5   6       85.37       83.72      3.47 o 
   7   5   6        6.56       10.31      2.63 o 
   8   5   6       31.91       31.93      3.54 o 
  -9   6   6       49.43       47.93      4.05 o 
  -8   6   6      448.91      425.27     13.31 o 
  -7   6   6       51.54       52.35      3.14 o 
  -6   6   6       57.09       55.73      2.44 o 
  -5   6   6      235.64      221.85      4.57 o 
  -4   6   6      320.63      310.72      6.28 o 
  -3   6   6     2043.01     2013.51     45.87 o 
  -2   6   6     1112.35     1122.51     19.73 o 
  -1   6   6      570.32      528.67      9.31 o 
   0   6   6      520.76      477.89      7.69 o 
   1   6   6      111.56      102.71      2.60 o 
   2   6   6      145.34      147.05      3.59 o 
   3   6   6      498.98      493.05      8.91 o 
   4   6   6      127.55      140.54      4.11 o 
   5   6   6      752.92      727.30     16.68 o 
   6   6   6      159.19      156.47      4.95 o 
   7   6   6       56.62       57.23      3.75 o 
   8   6   6       37.89       44.21      5.37 o 
  -9   7   6        8.68       11.95      2.80 o 
  -8   7   6        2.14        1.55      1.48 o 
  -7   7   6      865.19      868.74     25.47 o 
  -6   7   6       10.52       12.89      1.44 o 
  -5   7   6      289.23      305.06      7.19 o 
  -4   7   6        0.14        0.07      0.68 o 
  -3   7   6      177.46      181.83      4.35 o 
  -2   7   6      175.41      179.53      4.79 o 
  -1   7   6     4368.98     4410.42     86.26 o 
   0   7   6       53.05       51.08      2.01 o 
   1   7   6      612.21      629.59     10.62 o 
   2   7   6        0.71        1.83      1.51 o 
   3   7   6     2502.09     2471.03     45.14 o 
   4   7   6      152.42      153.59      4.73 o 
   5   7   6        5.05        5.74      1.43 o 
   6   7   6        2.49        2.05      1.77 o 
   7   7   6      179.69      187.36      7.62 o 
  -8   8   6      236.16      225.67      8.99 o 
  -7   8   6      335.52      343.81     11.62 o 
  -6   8   6      132.79      147.92      5.42 o 
  -5   8   6      339.79      351.84      8.38 o 
  -4   8   6     1089.41     1063.62     22.45 o 
  -3   8   6        2.06        4.26      1.37 o 
  -2   8   6      203.83      224.08      4.59 o 
  -1   8   6       39.69       36.41      2.63 o 
   0   8   6      156.64      164.99      3.66 o 
   1   8   6      231.60      218.55      4.45 o 
   2   8   6     1361.77     1350.04     24.30 o 
   3   8   6        0.06        0.25      0.76 o 
   4   8   6      224.54      223.25      5.97 o 
   5   8   6       41.55       44.62      3.15 o 
   6   8   6      155.20      176.12      7.25 o 
   7   8   6       38.11       43.05      5.88 o 
  -8   9   6       12.85       19.45      2.84 o 
  -7   9   6      372.64      350.39     12.80 o 
  -6   9   6        0.08        2.72      2.54 o 
  -5   9   6       41.80       43.76      2.47 o 
  -4   9   6      174.93      170.90      5.07 o 
  -3   9   6      456.29      489.09     11.06 o 
  -2   9   6      259.95      263.32      5.54 o 
  -1   9   6     1039.32     1056.17     22.04 o 
   0   9   6      174.62      167.46      3.90 o 
   1   9   6     1268.33     1240.93     23.19 o 
   2   9   6       64.61       71.62      2.99 o 
   3   9   6      120.23      124.92      3.84 o 
   4   9   6        1.95        4.41      1.87 o 
   5   9   6      236.51      226.63      8.39 o 
   6   9   6        3.94        6.95      2.00 o 
   7   9   6       31.02       32.53      3.96 o 
  -7  10   6      100.10      105.74      5.52 o 
  -6  10   6      997.52     1016.57     31.60 o 
  -5  10   6        1.52        1.26      1.05 o 
  -4  10   6        3.48        3.54      1.27 o 
  -3  10   6        9.89       11.70      1.49 o 
  -2  10   6      544.27      587.90     13.74 o 
  -1  10   6       10.91        9.71      1.64 o 
   0  10   6      105.84      129.20      3.40 o 
   1  10   6      130.92      134.12      5.07 o 
   2  10   6      784.17      735.47     14.53 o 
   3  10   6        0.04        3.14      1.44 o 
   4  10   6      566.75      588.24     17.70 o 
   5  10   6        2.71        3.34      1.71 o 
   6  10   6        6.44        6.92      2.00 o 
  -7  11   6       61.85       63.72      5.28 o 
  -6  11   6        1.01        2.03      1.71 o 
  -5  11   6      117.59      115.94      5.33 o 
  -4  11   6        4.06        8.27      1.48 o 
  -3  11   6      182.28      199.90      6.21 o 
  -2  11   6       20.06       16.03      1.65 o 
  -1  11   6       10.85       12.76      1.50 o 
   0  11   6      129.78      122.58      3.63 o 
   1  11   6      735.18      729.33     15.28 o 
   2  11   6      105.84       96.02      3.62 o 
   3  11   6      112.23      105.64      4.76 o 
   4  11   6       64.60       52.54      3.63 o 
   5  11   6      292.04      296.12     10.99 o 
  -6  12   6       22.15       25.50      3.03 o 
  -5  12   6       75.68       69.05      4.28 o 
  -4  12   6       52.90       55.43      3.02 o 
  -3  12   6      216.87      215.15      6.98 o 
  -2  12   6      193.41      214.86      6.81 o 
  -1  12   6       42.51       48.20      2.72 o 
   0  12   6      322.91      314.74      8.40 o 
   1  12   6       49.40       45.08      2.60 o 
   2  12   6       42.29       48.25      3.01 o 
   3  12   6        4.64        6.87      2.02 o 
   4  12   6      119.69      110.61      5.74 o 
   5  12   6      165.84      176.34      8.17 o 
  -5  13   6      141.74      136.81      6.61 o 
  -4  13   6        0.02        1.76      1.64 o 
  -3  13   6       79.77       78.39      3.84 o 
  -2  13   6       21.85       29.45      2.42 o 
  -1  13   6      245.88      256.21      7.60 o 
   0  13   6      215.33      209.68      7.87 o 
   1  13   6       21.63       21.16      2.35 o 
   2  13   6      194.80      201.32      7.57 o 
   3  13   6      280.74      273.05     10.86 o 
   4  13   6       45.54       53.28      3.90 o 
  -4  14   6      282.64      294.15     12.99 o 
  -3  14   6       21.59       24.15      3.40 o 
  -2  14   6       70.10       70.49      4.50 o 
  -1  14   6        3.88        7.04      2.26 o 
   0  14   6      322.11      311.51     11.00 o 
   1  14   6        1.12        2.11      2.00 o 
   2  14   6      194.32      215.78     10.41 o 
   3  14   6        0.76       -1.03      1.90 o 
  -2  15   6      117.93      126.31      6.91 o 
  -1  15   6      306.84      310.99     12.46 o 
   0  15   6       67.21       76.47      5.95 o 
   1  15   6      188.92      186.37      9.83 o 
  -9   0   7     1201.85     1124.07     44.31 o 
  -7   0   7       51.32       47.39      3.22 o 
  -5   0   7      375.40      381.53      9.09 o 
  -3   0   7     1584.03     1493.49     25.99 o 
  -1   0   7     2015.31     2132.73     60.31 o 
   1   0   7      580.73      503.88      9.33 o 
   3   0   7      495.54      505.28     11.71 o 
   5   0   7      681.15      662.44     23.74 o 
   7   0   7       25.31       25.44      3.47 o 
  -9   1   7       19.02       19.47      2.31 o 
  -8   1   7        1.37        5.37      1.39 o 
  -7   1   7       19.45       24.26      2.19 o 
  -6   1   7     2112.37     2058.77     38.58 o 
  -5   1   7      615.66      644.51     12.23 o 
  -4   1   7     1112.74     1191.05     17.50 o 
  -3   1   7       52.12       59.86      1.54 o 
  -2   1   7        9.34       11.81      1.13 o 
  -1   1   7       19.11       18.96      1.81 o 
   0   1   7      478.71      480.60      6.52 o 
   1   1   7      618.60      612.80     11.96 o 
   2   1   7      958.90     1001.47     14.90 o 
   3   1   7       66.86       70.45      4.72 o 
   4   1   7      142.92      133.97      8.30 o 
   5   1   7       72.84       73.40      4.47 o 
   6   1   7      179.34      184.85      6.68 o 
   7   1   7      106.18      105.06      4.93 o 
   8   1   7       63.05       61.16      4.73 o 
  -9   2   7       21.50       20.54      2.16 o 
  -8   2   7      360.15      334.92      7.93 o 
  -7   2   7     1327.54     1280.77     28.47 o 
  -6   2   7       15.53       24.50      1.74 o 
  -5   2   7       11.77       19.37      2.59 o 
  -4   2   7        0.00        0.67      0.71 o 
  -3   2   7     1621.31     1609.58     22.13 o 
  -2   2   7        0.02        0.63      0.64 o 
  -1   2   7     1453.24     1348.34     19.57 o 
   0   2   7        4.56        1.38      0.74 o 
   1   2   7      316.66      293.29      4.12 o 
   2   2   7        0.48        2.26      0.73 o 
   3   2   7      582.18      559.05      9.46 o 
   4   2   7      255.55      241.48      5.53 o 
   5   2   7      252.50      256.62      5.58 o 
   6   2   7       71.56       72.38      5.10 o 
   7   2   7      310.71      311.55     10.62 o 
   8   2   7      245.09      240.36      9.51 o 
  -9   3   7       36.10       23.75      2.43 o 
  -8   3   7      167.23      155.57      6.34 o 
  -7   3   7       65.85       77.65      3.05 o 
  -6   3   7        9.97       12.95      1.20 o 
  -5   3   7      189.09      206.40     15.37 o 
  -4   3   7     1971.61     2022.78     53.75 o 
  -3   3   7      202.44      177.88      2.85 o 
  -2   3   7      466.72      441.99      7.33 o 
  -1   3   7       81.73       92.02      2.11 o 
   0   3   7     3364.66     3325.31     44.81 o 
   1   3   7      154.76      160.92      2.81 o 
   2   3   7       41.08       22.25      1.16 o 
   3   3   7      110.72      121.03      3.27 o 
   4   3   7      262.43      277.64      5.62 o 
   5   3   7        2.44        2.47      1.30 o 
   6   3   7      550.75      542.88     13.31 o 
   7   3   7       37.88       45.90      7.44 o 
   8   3   7       70.89       74.40      5.08 o 
  -9   4   7       19.03       16.69      2.28 o 
  -8   4   7       76.10       83.01      4.22 o 
  -7   4   7     1498.85     1588.49     86.22 o 
  -6   4   7       42.43       42.31      2.42 o 
  -5   4   7      166.82      172.10      4.53 o 
  -4   4   7        4.22        9.77      3.25 o 
  -3   4   7      592.20      618.49      9.35 o 
  -2   4   7      208.57      237.80      3.44 o 
  -1   4   7     2549.69     2487.16     34.09 o 
   0   4   7      565.10      573.40      8.20 o 
   1   4   7       17.02       14.55      1.08 o 
   2   4   7      213.06      191.65      3.77 o 
   3   4   7     1197.31     1211.70     23.35 o 
   4   4   7      273.49      240.39      5.66 o 
   5   4   7       62.73       68.63      2.88 o 
   6   4   7       23.83       28.02      2.26 o 
   7   4   7      620.26      615.65     18.60 o 
   8   4   7        1.04        3.72      2.73 o 
  -9   5   7       18.86       23.49      3.22 o 
  -8   5   7      187.19      208.12     17.09 o 
  -7   5   7        0.23        4.47      1.29 o 
  -6   5   7      868.04      871.47     19.33 o 
  -5   5   7      767.49      811.26     19.08 o 
  -4   5   7      903.85      853.29     14.34 o 
  -3   5   7      693.66      678.31     10.66 o 
  -2   5   7      695.32      710.89     11.97 o 
  -1   5   7     1028.03      997.24     14.90 o 
   0   5   7      623.23      585.92      9.71 o 
   1   5   7     1607.29     1559.57     24.90 o 
   2   5   7        6.46        8.71      0.84 o 
   3   5   7        9.62       20.57      2.79 o 
   4   5   7      428.93      413.92      9.35 o 
   5   5   7       15.49       19.14      1.75 o 
   6   5   7      254.55      259.44      7.48 o 
   7   5   7        2.30        3.65      1.76 o 
  -9   6   7      212.19      218.76     10.76 o 
  -8   6   7       71.04       68.37      3.80 o 
  -7   6   7      270.89      250.20      8.13 o 
  -6   6   7      133.15      131.70      3.64 o 
  -5   6   7      740.73      750.87     15.16 o 
  -4   6   7       43.10       38.01      1.73 o 
  -3   6   7     1079.18     1057.92     19.47 o 
  -2   6   7      511.06      525.84      8.89 o 
  -1   6   7      361.50      359.30      6.39 o 
   0   6   7     1262.29     1360.60     22.31 o 
   1   6   7      640.73      630.14     10.78 o 
   2   6   7      106.41      117.76      3.48 o 
   3   6   7      469.50      433.85      8.45 o 
   4   6   7       27.03       27.60      1.98 o 
   5   6   7      680.59      656.03     15.91 o 
   6   6   7        7.31       11.27      1.54 o 
   7   6   7       79.41       79.76      6.11 o 
  -8   7   7        1.15        3.51      1.80 o 
  -7   7   7      164.50      160.64      6.34 o 
  -6   7   7     1669.76     1645.00     37.82 o 
  -5   7   7      414.78      427.58      9.95 o 
  -4   7   7        1.70        3.36      1.38 o 
  -3   7   7        1.13        3.18      1.35 o 
  -2   7   7     1806.35     1814.59     32.04 o 
  -1   7   7      187.25      169.28      3.89 o 
   0   7   7      186.04      187.95      4.14 o 
   1   7   7      438.96      409.71      8.74 o 
   2   7   7      315.66      311.43      6.21 o 
   3   7   7       33.79       35.51      2.36 o 
   4   7   7      344.84      338.74      8.41 o 
   5   7   7       44.26       46.65      2.68 o 
   6   7   7       67.77       67.22      3.87 o 
   7   7   7        5.09        6.94      2.10 o 
  -8   8   7        7.88        7.05      2.70 o 
  -7   8   7        6.53        8.17      1.89 o 
  -6   8   7       11.64       15.44      3.69 o 
  -5   8   7      729.14      724.84     16.81 o 
  -4   8   7        3.33        6.06      1.16 o 
  -3   8   7       19.20       26.29      1.62 o 
  -2   8   7        0.00        4.00      1.94 o 
  -1   8   7      363.93      323.05      6.66 o 
   0   8   7       44.69       33.69      2.32 o 
   1   8   7      498.70      498.12     10.81 o 
   2   8   7      191.73      180.79      4.33 o 
   3   8   7       85.32       82.54      3.09 o 
   4   8   7     1143.82     1108.34     26.20 o 
   5   8   7      273.81      282.25      9.72 o 
   6   8   7       34.68       27.70      2.85 o 
  -8   9   7      134.60      127.79      7.44 o 
  -7   9   7      115.30      123.10      6.99 o 
  -6   9   7        8.41       11.82      2.11 o 
  -5   9   7      315.93      319.23      8.40 o 
  -4   9   7      650.95      665.17     15.66 o 
  -3   9   7      274.58      263.61      6.91 o 
  -2   9   7      291.60      284.50      6.98 o 
  -1   9   7      781.86      765.06     16.64 o 
   0   9   7      791.27      754.36     19.30 o 
   1   9   7      140.92      140.61      3.72 o 
   2   9   7       35.13       36.07      2.65 o 
   3   9   7        1.73        3.30      1.27 o 
   4   9   7      687.03      687.21     20.20 o 
   5   9   7        0.02       -0.76      1.43 o 
   6   9   7        1.78        2.02      1.76 o 
  -7  10   7      312.36      313.56     13.98 o 
  -6  10   7       59.69       60.03      3.80 o 
  -5  10   7       90.33       95.87      3.81 o 
  -4  10   7      163.51      165.49      5.26 o 
  -3  10   7      262.03      254.34      7.55 o 
  -2  10   7       12.38       14.59      2.24 o 
  -1  10   7      737.60      738.27     16.92 o 
   0  10   7        0.83        1.59      0.85 o 
   1  10   7       80.05       78.50      2.69 o 
   2  10   7      118.40      111.48      3.39 o 
   3  10   7     1218.17     1203.67     34.46 o 
   4  10   7       13.69       18.66      2.44 o 
   5  10   7       54.73       59.38      3.98 o 
  -6  11   7       31.18       26.23      4.97 o 
  -5  11   7      315.01      313.46     11.08 o 
  -4  11   7      616.30      628.45     16.69 o 
  -3  11   7       19.71       22.78      2.09 o 
  -2  11   7      153.99      155.31      4.99 o 
  -1  11   7       16.42       23.15      1.75 o 
   0  11   7      445.43      452.39     10.34 o 
   1  11   7       91.70       85.12      2.88 o 
   2  11   7      105.88       97.46      3.60 o 
   3  11   7       32.47       32.17      3.03 o 
   4  11   7      131.08      120.47      5.58 o 
   5  11   7        1.48        1.57      1.66 o 
  -6  12   7       10.99       11.53      2.77 o 
  -5  12   7      365.74      370.16     15.40 o 
  -4  12   7        0.19        3.56      1.37 o 
  -3  12   7      255.43      256.18      7.85 o 
  -2  12   7      121.23      129.57      4.95 o 
  -1  12   7      168.50      170.55      5.59 o 
   0  12   7       23.69       32.29      2.19 o 
   1  12   7       59.46       62.76      3.13 o 
   2  12   7        5.47        6.28      2.19 o 
   3  12   7       31.76       38.04      3.01 o 
   4  12   7       62.00       60.33      3.97 o 
  -5  13   7       73.48       63.87      5.51 o 
  -4  13   7       12.47       18.13      3.17 o 
  -3  13   7       82.28       78.12      4.51 o 
  -2  13   7      317.74      320.39     10.03 o 
  -1  13   7       55.92       50.36      3.57 o 
   0  13   7        1.93        0.47      1.38 o 
   1  13   7        1.53        1.87      1.41 o 
   2  13   7       38.93       33.19      3.91 o 
   3  13   7        8.08       11.15      2.62 o 
  -3  14   7      145.92      145.62     10.13 o 
  -2  14   7        7.71        3.75      2.21 o 
  -1  14   7       31.99       31.30      5.19 o 
   0  14   7       19.16       23.91      3.17 o 
   1  14   7      259.01      253.89     14.55 o 
   2  14   7       21.69       28.88      4.67 o 
  -8   0   8        7.33       13.42      1.97 o 
  -6   0   8      260.04      290.53      8.62 o 
  -4   0   8      971.04      991.49     20.20 o 
  -2   0   8       42.54       55.80      3.84 o 
   0   0   8     3016.14     3387.59    295.41 o 
   2   0   8      186.87      181.88      4.83 o 
   4   0   8     1646.62     1672.14     43.97 o 
   6   0   8       52.92       50.48      4.73 o 
  -9   1   8       28.40       23.03      3.45 o 
  -8   1   8      379.36      368.70      9.00 o 
  -7   1   8      538.28      555.78     11.66 o 
  -6   1   8      448.83      449.72      8.86 o 
  -5   1   8       12.98       17.94      1.73 o 
  -4   1   8        1.27        1.81      0.70 o 
  -3   1   8      708.37      661.65     14.90 o 
  -2   1   8      382.92      395.60      9.05 o 
  -1   1   8      358.28      349.77     11.48 o 
   0   1   8        0.11        2.40      1.05 o 
   1   1   8      614.82      563.75      7.63 o 
   2   1   8      309.64      273.91      4.73 o 
   3   1   8      185.32      197.69     12.87 o 
   4   1   8       47.89       45.80      3.75 o 
   5   1   8      689.42      705.97     16.63 o 
   6   1   8      107.97      106.91      4.55 o 
   7   1   8      217.69      220.81      8.39 o 
  -9   2   8       58.24       63.05      8.24 o 
  -8   2   8      141.59      147.78      4.71 o 
  -7   2   8       24.77       28.14      2.22 o 
  -6   2   8      664.91      671.59     13.79 o 
  -5   2   8      381.60      348.46      6.27 o 
  -4   2   8      581.89      588.68     11.09 o 
  -3   2   8      518.37      541.26     16.63 o 
  -2   2   8        5.78       10.31      2.34 o 
  -1   2   8        6.15       13.82      1.65 o 
   0   2   8     2382.68     2406.48     40.53 o 
   1   2   8      623.52      631.22     12.17 o 
   2   2   8      453.57      439.52      7.45 o 
   3   2   8      647.18      688.07     12.05 o 
   4   2   8      453.59      432.02     17.64 o 
   5   2   8        0.77        2.93      1.12 o 
   6   2   8       76.91       88.19      8.26 o 
   7   2   8       86.63       92.84      4.71 o 
  -9   3   8      687.87      696.63     42.08 o 
  -8   3   8      319.31      330.72     10.20 o 
  -7   3   8       51.31       57.08      3.31 o 
  -6   3   8      295.50      290.40      8.17 o 
  -5   3   8     1655.24     1717.67     42.36 o 
  -4   3   8      281.01      273.44      9.61 o 
  -3   3   8       24.55       32.05      2.04 o 
  -2   3   8      207.24      200.25      3.95 o 
  -1   3   8     2744.65     2612.61     45.11 o 
   0   3   8        0.32        2.14      0.82 o 
   1   3   8     1765.33     1778.43     26.70 o 
   2   3   8       36.75       38.56      1.68 o 
   3   3   8       19.97       16.94      1.32 o 
   4   3   8       12.21       16.77      1.44 o 
   5   3   8      627.65      638.63     15.79 o 
   6   3   8       19.24       21.20      1.89 o 
   7   3   8       24.66       27.35      2.83 o 
  -9   4   8       70.57       78.75      7.32 o 
  -8   4   8      110.68      127.72      6.55 o 
  -7   4   8        3.95        4.98      1.30 o 
  -6   4   8     1286.09     1335.15     79.77 o 
  -5   4   8        0.53        4.49      1.27 o 
  -4   4   8      204.65      200.60      4.63 o 
  -3   4   8      241.09      230.59      5.42 o 
  -2   4   8     1647.52     1603.65     29.19 o 
  -1   4   8      282.18      283.09      5.78 o 
   0   4   8      471.80      454.91      8.73 o 
   1   4   8     1239.37     1217.74     19.34 o 
   2   4   8     2899.53     2908.90     68.45 o 
   3   4   8      347.91      327.99      7.79 o 
   4   4   8        0.93        1.33      0.83 o 
   5   4   8        1.02        1.95      0.99 o 
   6   4   8      239.08      248.29      7.43 o 
   7   4   8        3.36        2.93      1.66 o 
  -9   5   8      249.23      246.85     15.94 o 
  -8   5   8       54.41       50.31      4.21 o 
  -7   5   8      127.48      142.62     10.35 o 
  -6   5   8      109.39      109.86      3.13 o 
  -5   5   8      227.40      212.26      4.56 o 
  -4   5   8        2.62        4.50      1.21 o 
  -3   5   8        2.33        6.66      1.77 o 
  -2   5   8     1131.95     1079.95     20.87 o 
  -1   5   8      442.31      450.39      9.96 o 
   0   5   8      516.88      490.41     10.13 o 
   1   5   8     1027.00     1042.48     17.64 o 
   2   5   8        4.18        7.01      1.14 o 
   3   5   8      906.76      910.98     22.42 o 
   4   5   8        1.92        5.78      1.24 o 
   5   5   8      144.50      143.87      4.73 o 
   6   5   8       20.60       18.86      1.91 o 
   7   5   8       39.45       39.92      4.00 o 
  -8   6   8      185.93      183.50     10.32 o 
  -7   6   8        0.02        4.81      2.75 o 
  -6   6   8       60.99       51.25      5.17 o 
  -5   6   8      276.09      265.57      6.47 o 
  -4   6   8       50.61       56.28      2.15 o 
  -3   6   8      386.59      388.50      8.40 o 
  -2   6   8       43.77       47.36      2.04 o 
  -1   6   8      258.80      251.33      5.86 o 
   0   6   8     1656.93     1598.47     27.82 o 
   1   6   8      913.56      900.11     16.06 o 
   2   6   8       75.33       80.27      2.35 o 
   3   6   8     1111.55     1064.06     45.35 o 
   4   6   8      524.00      526.32     12.95 o 
   5   6   8       38.51       40.20      2.32 o 
   6   6   8       37.06       34.92      2.99 o 
   7   6   8        6.87        7.35      3.31 o 
  -8   7   8        7.40        6.05      2.36 o 
  -7   7   8     1016.46     1068.27     38.02 o 
  -6   7   8       97.11       95.93      4.83 o 
  -5   7   8      354.58      335.99      7.45 o 
  -4   7   8      180.27      175.61      4.68 o 
  -3   7   8     1724.37     1641.20     29.93 o 
  -2   7   8      168.67      158.46      3.61 o 
  -1   7   8       17.22       14.63      2.44 o 
   0   7   8        3.06        4.70      0.92 o 
   1   7   8      204.84      192.27      4.42 o 
   2   7   8       19.21       17.71      2.13 o 
   3   7   8     1104.51     1078.01     21.23 o 
   4   7   8        0.25       -0.60      1.03 o 
   5   7   8        0.92        1.66      1.84 o 
   6   7   8       15.17       18.87      2.54 o 
  -8   8   8      100.59      109.98      8.11 o 
  -7   8   8       29.57       35.01      6.07 o 
  -6   8   8      531.88      523.74     16.16 o 
  -5   8   8        3.27        3.98      1.50 o 
  -4   8   8      135.01      135.45      3.68 o 
  -3   8   8      263.17      271.71      6.87 o 
  -2   8   8      211.47      225.99      5.01 o 
  -1   8   8      791.23      786.08     18.13 o 
   0   8   8      343.55      362.65      7.53 o 
   1   8   8      328.11      323.99      6.81 o 
   2   8   8      219.15      215.85      7.20 o 
   3   8   8       43.40       48.87      2.65 o 
   4   8   8      288.83      296.84      8.12 o 
   5   8   8        0.02       -0.63      1.39 o 
   6   8   8       13.56       17.21      3.10 o 
  -7   9   8        6.22        4.17      1.87 o 
  -6   9   8      115.52      117.43      6.54 o 
  -5   9   8      114.57      125.06      5.38 o 
  -4   9   8        8.25        9.19      2.68 o 
  -3   9   8     1155.57     1118.89     22.54 o 
  -2   9   8       12.84       13.41      1.80 o 
  -1   9   8      557.12      586.75     12.28 o 
   0   9   8        9.39       11.13      1.40 o 
   1   9   8       45.00       51.00      2.46 o 
   2   9   8       45.98       51.34      2.17 o 
   3   9   8      194.13      190.23      5.59 o 
   4   9   8        0.65        4.90      2.98 o 
   5   9   8       20.99       22.67      2.50 o 
  -7  10   8        7.15        8.91      3.36 o 
  -6  10   8      227.79      215.63     10.04 o 
  -5  10   8        5.84        9.93      2.99 o 
  -4  10   8       38.35       32.94      3.28 o 
  -3  10   8        1.16        3.09      1.65 o 
  -2  10   8      868.74      877.60     28.95 o 
  -1  10   8      315.67      287.02      7.57 o 
   0  10   8        6.74       11.64      1.44 o 
   1  10   8       37.89       41.30      2.01 o 
   2  10   8      743.06      720.85     15.85 o 
   3  10   8       24.85       28.90      2.69 o 
   4  10   8       22.86       18.21      2.25 o 
   5  10   8        5.36       10.44      3.10 o 
  -6  11   8      196.44      197.50     11.87 o 
  -5  11   8      234.04      224.03     10.71 o 
  -4  11   8        0.04        6.81      4.52 o 
  -3  11   8       75.77       75.43      4.01 o 
  -2  11   8       37.00       33.10      2.75 o 
  -1  11   8      170.51      172.33      5.62 o 
   0  11   8       40.55       41.17      2.10 o 
   1  11   8      302.22      305.84      7.60 o 
   2  11   8       14.31       15.70      2.04 o 
   3  11   8      147.00      144.41      8.18 o 
   4  11   8       29.00       32.38      3.87 o 
  -5  12   8        2.42        2.62      2.09 o 
  -4  12   8       17.51       17.57      2.32 o 
  -3  12   8       27.20       24.93      2.53 o 
  -2  12   8      305.09      305.88     10.64 o 
  -1  12   8       26.32       29.24      2.61 o 
   0  12   8       70.73       74.93      4.91 o 
   1  12   8        0.15        3.52      2.14 o 
   2  12   8      226.77      223.23      9.93 o 
   3  12   8       65.94       78.09      5.75 o 
  -4  13   8       89.71       87.21      6.27 o 
  -3  13   8       25.36       30.97      3.59 o 
  -2  13   8        7.71        9.18      1.92 o 
  -1  13   8       56.06       59.92      4.54 o 
   0  13   8        6.57        8.65      2.48 o 
   1  13   8       89.10       95.61      7.91 o 
   2  13   8        5.11        6.10      3.65 o 
  -2  14   8       22.79       29.00      3.50 o 
  -1  14   8      110.41      122.01      7.70 o 
   0  14   8      358.60      374.88     20.50 o 
  -9   0   9      178.45      208.59     16.78 o 
  -7   0   9       18.43       30.75      7.82 o 
  -5   0   9     2167.58     2152.16     79.63 o 
  -3   0   9        5.65        9.28      1.95 o 
  -1   0   9      681.78      676.42     51.39 o 
   1   0   9       83.66       68.35      4.37 o 
   3   0   9       11.78       17.46      1.54 o 
   5   0   9      383.23      357.26     12.19 o 
   7   0   9       53.44       55.72      5.44 o 
  -9   1   9      176.69      173.03     10.44 o 
  -8   1   9      639.96      602.45     18.56 o 
  -7   1   9      264.60      264.76      8.45 o 
  -6   1   9      869.32      855.44     19.79 o 
  -5   1   9        0.90       10.06      2.18 o 
  -4   1   9       43.38       39.59      3.10 o 
  -3   1   9      100.04       97.16      4.12 o 
  -2   1   9      897.66      958.83     24.17 o 
  -1   1   9       45.11       40.79      2.26 o 
   0   1   9      271.72      287.10      9.90 o 
   1   1   9      913.55      898.78     21.53 o 
   2   1   9      276.93      281.36      7.03 o 
   3   1   9      181.08      189.06     12.64 o 
   4   1   9       50.37       52.66      2.20 o 
   5   1   9      115.59      124.83      3.81 o 
   6   1   9      402.14      389.77     15.01 o 
   7   1   9      197.14      203.62      9.46 o 
  -9   2   9       19.62       16.86      5.62 o 
  -8   2   9      134.83      131.25      5.67 o 
  -7   2   9       72.34       66.91      3.06 o 
  -6   2   9      172.32      173.89      5.14 o 
  -5   2   9     1273.49     1201.47     24.84 o 
  -4   2   9      245.43      240.92     11.63 o 
  -3   2   9      478.18      521.90     16.37 o 
  -2   2   9      375.75      364.12      9.49 o 
  -1   2   9      189.89      177.25      5.50 o 
   0   2   9        3.85        4.97      3.15 o 
   1   2   9      931.87      930.77     24.97 o 
   2   2   9       85.26       81.56      2.64 o 
   3   2   9      298.14      302.23      5.95 o 
   4   2   9        0.01        2.03      2.10 o 
   5   2   9       92.02       94.82      7.46 o 
   6   2   9        0.41        3.42      1.98 o 
   7   2   9       99.12       91.22      6.14 o 
  -9   3   9       46.16       31.94      5.06 o 
  -8   3   9       12.19       15.65      2.51 o 
  -7   3   9      161.83      173.32      7.81 o 
  -6   3   9      607.56      608.59     25.51 o 
  -5   3   9        0.88        0.19      0.89 o 
  -4   3   9      407.68      397.78      8.27 o 
  -3   3   9       95.78       98.51      3.95 o 
  -2   3   9     1626.00     1616.20     39.20 o 
  -1   3   9       24.73       24.01      1.95 o 
   0   3   9     2136.28     2023.71     37.44 o 
   1   3   9       17.55       22.33      1.98 o 
   2   3   9       68.87       76.57      3.30 o 
   3   3   9        6.03        7.75      0.98 o 
   4   3   9      431.19      421.68     14.39 o 
   5   3   9       57.06       67.96      3.06 o 
   6   3   9        1.35        2.43      1.30 o 
   7   3   9       53.21       56.07      4.50 o 
  -8   4   9        9.53        7.77      2.95 o 
  -7   4   9      523.95      535.73     13.65 o 
  -6   4   9        0.17        0.50      1.02 o 
  -5   4   9      222.01      220.20      5.89 o 
  -4   4   9       52.19       47.80      3.40 o 
  -3   4   9     2681.58     2633.37     54.59 o 
  -2   4   9      283.98      276.75      5.96 o 
  -1   4   9      106.97       97.99      2.74 o 
   0   4   9      482.08      461.89      9.53 o 
   1   4   9     1801.79     1866.98     38.47 o 
   2   4   9      158.18      153.76      5.48 o 
   3   4   9       41.92       34.31      1.71 o 
   4   4   9       13.55       16.68      1.78 o 
   5   4   9       26.65       33.18      3.89 o 
   6   4   9        0.00       -0.24      1.47 o 
  -8   5   9       32.26       32.27      6.56 o 
  -7   5   9      116.70      118.25      5.26 o 
  -6   5   9      503.46      477.80     11.66 o 
  -5   5   9        4.48        6.07      1.26 o 
  -4   5   9      772.87      764.03     16.57 o 
  -3   5   9        3.66        7.54      1.59 o 
  -2   5   9      182.81      181.54      4.59 o 
  -1   5   9       30.11       34.19      2.63 o 
   0   5   9      483.21      468.54     10.11 o 
   1   5   9     1051.67     1016.99     21.89 o 
   2   5   9       56.09       52.21      3.88 o 
   3   5   9       63.88       68.15      2.80 o 
   4   5   9       25.27       31.78      2.12 o 
   5   5   9       10.71       12.22      1.52 o 
   6   5   9       76.50       75.69      4.50 o 
  -8   6   9       64.40       71.45      6.99 o 
  -7   6   9       19.62       15.78      2.63 o 
  -6   6   9       41.99       41.11      3.20 o 
  -5   6   9     1615.88     1581.27     36.23 o 
  -4   6   9      116.62      113.89      3.64 o 
  -3   6   9       22.71       21.20      1.68 o 
  -2   6   9      597.05      584.99     12.95 o 
  -1   6   9      970.33      973.68     20.50 o 
   0   6   9      207.32      207.18      5.62 o 
   1   6   9       32.54       29.57      1.90 o 
   2   6   9      122.68      113.26      3.98 o 
   3   6   9       73.85       72.05      3.30 o 
   4   6   9        2.76        3.85      1.24 o 
   5   6   9       53.95       53.89      3.45 o 
   6   6   9       47.88       45.95      4.11 o 
  -8   7   9      291.17      298.75     19.32 o 
  -7   7   9        7.40       10.21      2.32 o 
  -6   7   9      107.36      104.32      4.80 o 
  -5   7   9        7.01       14.32      1.96 o 
  -4   7   9      482.63      495.24     12.05 o 
  -3   7   9       52.32       53.07      3.47 o 
  -2   7   9       50.97       55.48      2.54 o 
  -1   7   9      186.03      194.21      5.28 o 
   0   7   9       48.33       43.21      2.29 o 
   1   7   9        3.64       10.52      1.97 o 
   2   7   9      650.74      658.22     15.96 o 
   3   7   9        2.40        1.30      1.24 o 
   4   7   9       17.73       19.49      2.21 o 
   5   7   9       15.43        8.35      2.24 o 
   6   7   9      481.46      458.29     18.98 o 
  -7   8   9       43.39       49.62      5.83 o 
  -6   8   9      469.44      449.82     14.37 o 
  -5   8   9      222.29      216.75      7.69 o 
  -4   8   9      200.16      206.65      7.12 o 
  -3   8   9      180.27      175.38      6.30 o 
  -2   8   9      158.62      164.17      5.22 o 
  -1   8   9      425.85      406.57     10.07 o 
   0   8   9      284.80      272.28      7.45 o 
   1   8   9      153.08      147.85      4.73 o 
   2   8   9      230.59      215.85      6.56 o 
   3   8   9      124.16      132.83      5.18 o 
   4   8   9       25.38       26.14      4.59 o 
   5   8   9      325.75      305.56     13.25 o 
  -7   9   9       76.15       81.26      8.48 o 
  -6   9   9      152.22      145.79      7.77 o 
  -5   9   9       28.22       26.18      2.72 o 
  -4   9   9      169.72      176.20      6.37 o 
  -3   9   9       16.58       19.27      2.26 o 
  -2   9   9      530.01      520.43     13.21 o 
  -1   9   9       23.18       18.84      1.91 o 
   0   9   9      257.25      254.83      7.06 o 
   1   9   9       54.23       56.32      2.96 o 
   2   9   9      265.29      276.14      7.71 o 
   3   9   9      150.93      144.20      7.10 o 
   4   9   9       44.35       44.45      3.87 o 
   5   9   9      366.18      375.77     16.65 o 
  -6  10   9       10.52       15.86      3.90 o 
  -5  10   9        6.16       10.52      2.65 o 
  -4  10   9       80.41       84.25      4.26 o 
  -3  10   9      991.10     1012.91     29.75 o 
  -2  10   9        0.97        1.56      1.50 o 
  -1  10   9       29.87       25.61      2.10 o 
   0  10   9        9.13       11.83      2.52 o 
   1  10   9      388.50      378.39     10.55 o 
   2  10   9        0.80       -1.10      1.93 o 
   3  10   9       35.15       31.24      3.63 o 
   4  10   9        0.01       -0.95      2.38 o 
  -5  11   9       18.52       18.96      3.06 o 
  -4  11   9      194.73      217.95      8.22 o 
  -3  11   9        3.68        3.29      2.31 o 
  -2  11   9       73.43       65.71      3.81 o 
  -1  11   9        8.47       14.98      3.13 o 
   0  11   9      212.06      220.71      7.09 o 
   1  11   9      227.40      223.51      8.20 o 
   2  11   9        9.62        8.45      2.27 o 
   3  11   9        3.42        6.53      3.70 o 
  -4  12   9       82.51       73.51      4.39 o 
  -3  12   9      165.34      157.88      6.68 o 
  -2  12   9       16.55       14.14      2.46 o 
  -1  12   9       98.63      104.16      5.56 o 
   0  12   9        8.01        7.60      2.45 o 
   1  12   9       28.59       37.15      4.59 o 
   2  12   9       22.50       21.98      3.88 o 
  -3  13   9        3.21        2.69      1.84 o 
  -2  13   9       88.34       90.33      5.85 o 
  -1  13   9      114.59      103.41      6.35 o 
   0  13   9        0.69        2.88      2.10 o 
   1  13   9       35.06       42.06     10.07 o 
  -8   0  10       35.29       26.49      3.84 o 
  -6   0  10      571.30      580.04     24.46 o 
  -4   0  10       15.02       16.31      2.72 o 
  -2   0  10      950.80      963.80     34.73 o 
   0   0  10      963.64      962.70     36.16 o 
   2   0  10       80.75      101.38      5.93 o 
   4   0  10      433.10      402.34     16.52 o 
   6   0  10       14.71       16.77      5.06 o 
  -8   1  10       14.97       18.30      3.26 o 
  -7   1  10       14.36       16.81      2.15 o 
  -6   1  10       69.56       67.65      3.89 o 
  -5   1  10      405.58      400.64     11.97 o 
  -4   1  10        0.12       -0.55      1.77 o 
  -3   1  10      158.93      164.91      7.78 o 
  -2   1  10       41.70       42.87      2.78 o 
  -1   1  10      100.47       99.98      4.08 o 
   0   1  10      568.95      583.72     16.00 o 
   1   1  10     1367.67     1334.42     34.24 o 
   2   1  10      127.28      134.65      5.05 o 
   3   1  10      131.04      130.09      5.40 o 
   4   1  10      123.82      123.07      4.25 o 
   5   1  10      320.52      323.52     12.23 o 
   6   1  10       12.93       13.77      3.34 o 
  -8   2  10      113.75      115.79      6.86 o 
  -7   2  10      248.02      232.71      8.42 o 
  -6   2  10      278.99      280.52     12.41 o 
  -5   2  10      190.52      182.54      8.83 o 
  -4   2  10      117.87      129.25      5.16 o 
  -3   2  10      224.24      221.58      7.12 o 
  -2   2  10      240.98      238.39      7.42 o 
  -1   2  10       30.43       34.46      2.49 o 
   0   2  10      367.29      368.95     13.51 o 
   1   2  10       21.56       14.58      2.08 o 
   2   2  10      465.75      471.74     13.18 o 
   3   2  10       31.86       37.51      3.11 o 
   4   2  10      103.92      119.30      9.28 o 
   5   2  10       45.23       49.56      3.05 o 
   6   2  10       99.97       90.28      7.15 o 
  -8   3  10        0.15       -1.47      2.34 o 
  -7   3  10       66.76       64.34      3.81 o 
  -6   3  10       21.76       20.72      2.18 o 
  -5   3  10     1060.94     1026.00     28.46 o 
  -4   3  10      100.93      103.10      4.57 o 
  -3   3  10        7.27       12.36      1.83 o 
  -2   3  10       35.68       29.79      4.76 o 
  -1   3  10     1238.50     1222.60     31.61 o 
   0   3  10       89.47       88.95      4.00 o 
   1   3  10        7.46       12.66      1.86 o 
   2   3  10       56.40       62.34      5.98 o 
   3   3  10      502.77      506.17     12.25 o 
   4   3  10        0.21        0.01      0.93 o 
   5   3  10        3.01        0.97      1.51 o 
   6   3  10       33.59       28.40      4.27 o 
  -8   4  10      560.98      529.54     28.50 o 
  -7   4  10        7.63        8.42      1.92 o 
  -6   4  10       20.18       19.46      2.20 o 
  -5   4  10       97.72      110.83      5.04 o 
  -4   4  10     1349.85     1352.87     37.03 o 
  -3   4  10       68.04       61.93      3.40 o 
  -2   4  10        8.78       11.04      1.77 o 
  -1   4  10       56.05       51.00      3.16 o 
   0   4  10      398.18      392.43     11.29 o 
   1   4  10       10.23       15.81      3.04 o 
   2   4  10      345.30      330.92      8.02 o 
   3   4  10      316.90      305.55      8.21 o 
   4   4  10      253.40      262.12      8.65 o 
   5   4  10       52.40       54.01      3.24 o 
   6   4  10      105.38      115.48      9.28 o 
  -8   5  10        7.92       10.48      3.54 o 
  -7   5  10      265.05      271.39     11.49 o 
  -6   5  10       31.36       24.04      2.26 o 
  -5   5  10      268.79      262.58      9.04 o 
  -4   5  10       22.26       26.22      2.76 o 
  -3   5  10       37.81       48.66      3.13 o 
  -2   5  10        0.24        3.28      2.34 o 
  -1   5  10       25.78       31.64      2.44 o 
   0   5  10      244.39      246.02      6.55 o 
   1   5  10      936.79      908.56     20.33 o 
   2   5  10      115.31      111.44      5.41 o 
   3   5  10      520.14      517.57     12.93 o 
   4   5  10      351.53      341.24     11.41 o 
   5   5  10      144.21      145.82      6.28 o 
  -7   6  10      168.65      167.02     11.30 o 
  -6   6  10      166.99      178.45      8.20 o 
  -5   6  10      208.74      205.91      7.27 o 
  -4   6  10       10.61       12.82      1.97 o 
  -3   6  10      502.93      479.79     13.89 o 
  -2   6  10      997.14      962.34     27.17 o 
  -1   6  10      140.21      123.27      3.73 o 
   0   6  10        1.53        2.05      1.05 o 
   1   6  10       13.62       15.02      1.55 o 
   2   6  10      706.92      678.86     16.16 o 
   3   6  10       73.41       71.51      3.41 o 
   4   6  10      278.95      254.50      8.92 o 
   5   6  10       36.23       41.38      3.85 o 
  -7   7  10      160.47      171.20     13.83 o 
  -6   7  10      121.45      122.34      7.15 o 
  -5   7  10       25.18       21.80      2.89 o 
  -4   7  10        3.32        5.31      1.67 o 
  -3   7  10      357.22      360.85      9.26 o 
  -2   7  10      142.94      144.74      5.30 o 
  -1   7  10       94.08       92.24      3.51 o 
   0   7  10      390.84      352.19      8.88 o 
   1   7  10     1555.66     1553.60     36.95 o 
   2   7  10       38.33       41.07      2.38 o 
   3   7  10       35.20       33.88      2.67 o 
   4   7  10       12.18       14.83      2.40 o 
   5   7  10      250.29      278.93     16.38 o 
  -7   8  10      102.52      113.08     11.34 o 
  -6   8  10      106.42      111.19      9.46 o 
  -5   8  10      151.68      148.41      7.85 o 
  -4   8  10        9.80       13.93      2.65 o 
  -3   8  10       26.36       28.09      2.15 o 
  -2   8  10      255.04      256.96      7.20 o 
  -1   8  10        0.37        0.53      1.09 o 
   0   8  10      100.11      110.49      4.41 o 
   1   8  10       52.58       51.60      3.02 o 
   2   8  10      259.64      254.35      7.75 o 
   3   8  10       54.69       48.22      3.44 o 
   4   8  10       76.88       85.03      5.75 o 
  -6   9  10        6.60       14.80      4.92 o 
  -5   9  10      247.05      251.63     11.03 o 
  -4   9  10        0.77        3.11      1.92 o 
  -3   9  10       64.50       64.11      4.77 o 
  -2   9  10       18.91       22.29      2.22 o 
  -1   9  10      463.62      448.98     11.91 o 
   0   9  10      447.80      433.31     11.52 o 
   1   9  10       91.80      102.60      3.97 o 
   2   9  10       89.29       92.15      4.40 o 
   3   9  10       17.75       15.50      2.56 o 
   4   9  10       39.58       48.68      5.80 o 
  -5  10  10        9.28       12.71      2.75 o 
  -4  10  10      286.92      292.86     12.59 o 
  -3  10  10        0.00        0.65      1.47 o 
  -2  10  10      142.38      146.62      6.09 o 
  -1  10  10       36.30       37.73      2.57 o 
   0  10  10      186.22      179.67      5.93 o 
   1  10  10       14.20       20.33      2.03 o 
   2  10  10      236.37      231.94     10.47 o 
   3  10  10        5.48        7.55      3.14 o 
  -4  11  10       40.71       39.68      7.07 o 
  -3  11  10        2.69        3.78      2.18 o 
  -2  11  10      146.47      152.28      7.74 o 
  -1  11  10      563.53      541.86     16.87 o 
   0  11  10      115.11      117.72      5.52 o 
   1  11  10       27.33       25.05      3.22 o 
   2  11  10        3.69        6.75      3.09 o 
  -3  12  10       37.99       35.00      3.81 o 
  -2  12  10      140.86      137.76      7.97 o 
  -1  12  10        0.07        0.15      2.17 o 
   0  12  10       92.89       84.59      6.95 o 
   1  12  10       15.89       23.04      7.68 o 
  -7   0  11      669.83      663.40     31.57 o 
  -5   0  11      156.40      134.57      8.08 o 
  -3   0  11        6.15        7.32      2.35 o 
  -1   0  11     1204.86     1158.72     44.69 o 
   1   0  11      177.59      170.02      8.98 o 
   3   0  11      965.63      973.35     41.07 o 
   5   0  11       11.70       15.83      6.28 o 
  -8   1  11      177.76      187.32      8.43 o 
  -7   1  11       36.83       46.74      3.71 o 
  -6   1  11       11.30       14.30      2.04 o 
  -5   1  11      196.40      202.42      7.57 o 
  -4   1  11     1305.11     1336.53     51.65 o 
  -3   1  11      624.91      653.89     29.41 o 
  -2   1  11        7.44       10.28      2.45 o 
  -1   1  11      624.40      662.41     25.32 o 
   0   1  11      115.13      113.96      5.10 o 
   1   1  11        1.06        2.77      1.51 o 
   2   1  11      419.48      415.35     13.00 o 
   3   1  11        5.98       10.87      2.09 o 
   4   1  11      206.00      220.50      7.95 o 
   5   1  11       35.26       37.16      4.80 o 
  -8   2  11      130.35      130.65      7.76 o 
  -7   2  11      379.66      394.39     14.13 o 
  -6   2  11       44.28       53.17      3.58 o 
  -5   2  11      238.11      253.67      9.65 o 
  -4   2  11        0.04        3.83      3.27 o 
  -3   2  11      379.86      400.71     12.83 o 
  -2   2  11       52.70       52.21      3.39 o 
  -1   2  11      350.45      350.94     11.09 o 
   0   2  11       15.15       20.23      2.22 o 
   1   2  11      334.76      332.70     10.70 o 
   2   2  11       93.64       85.64      4.32 o 
   3   2  11       41.52       44.40      3.13 o 
   4   2  11       86.41       82.20      4.61 o 
   5   2  11       56.11       63.19      5.21 o 
  -8   3  11        9.87        8.72      3.27 o 
  -7   3  11        8.89       13.39      2.35 o 
  -6   3  11      333.14      332.57     11.09 o 
  -5   3  11      318.43      308.85     10.48 o 
  -4   3  11      474.80      465.93     14.96 o 
  -3   3  11     1026.23     1041.30     30.12 o 
  -2   3  11     2698.03     2683.10     76.57 o 
  -1   3  11      368.79      383.33     11.85 o 
   0   3  11      118.19      116.88      4.90 o 
   1   3  11        0.20        1.50      1.65 o 
   2   3  11      511.67      532.92     16.52 o 
   3   3  11        5.70       11.19      1.91 o 
   4   3  11       10.80       13.25      2.62 o 
   5   3  11        0.05        2.07      2.03 o 
  -7   4  11        0.79       10.77      9.58 o 
  -6   4  11        0.35        1.58      1.96 o 
  -5   4  11      501.26      477.66     15.37 o 
  -4   4  11       96.43       90.21      4.73 o 
  -3   4  11      316.02      333.27     10.87 o 
  -2   4  11        0.03        3.57      1.96 o 
  -1   4  11      448.47      440.32     13.33 o 
   0   4  11      101.57      100.53      4.49 o 
   1   4  11      449.90      464.56     14.98 o 
   2   4  11      144.48      137.52      6.03 o 
   3   4  11       31.01       35.96      3.00 o 
   4   4  11      102.62      106.41      6.17 o 
   5   4  11      109.53      124.70      7.02 o 
  -7   5  11      246.59      255.60     18.80 o 
  -6   5  11       69.36       66.92      4.08 o 
  -5   5  11       29.07       27.43      2.61 o 
  -4   5  11      278.91      272.93      9.49 o 
  -3   5  11       43.41       45.61      3.22 o 
  -2   5  11      531.49      513.50     15.63 o 
  -1   5  11      386.41      386.89     12.79 o 
   0   5  11       39.32       36.81      2.77 o 
   1   5  11       26.22       31.56      2.84 o 
   2   5  11      152.86      160.58      6.31 o 
   3   5  11       27.42       36.36      2.81 o 
   4   5  11       40.91       45.73      4.11 o 
   5   5  11       19.51       19.00      3.27 o 
  -7   6  11       28.84       22.74     14.19 o 
  -6   6  11      119.38      123.92      8.78 o 
  -5   6  11       81.54       78.91      4.45 o 
  -4   6  11        1.96        2.86      1.97 o 
  -3   6  11      267.67      259.70      8.99 o 
  -2   6  11       10.55       12.19      2.06 o 
  -1   6  11      260.48      263.25      9.46 o 
   0   6  11        0.21        0.75      1.60 o 
   1   6  11       89.00       93.84      4.79 o 
   2   6  11      239.13      226.74      9.38 o 
   3   6  11       38.02       40.70      3.78 o 
   4   6  11      121.24      134.79      7.40 o 
  -6   7  11        1.52        4.35      2.29 o 
  -5   7  11      126.81      125.25      7.48 o 
  -4   7  11      778.26      736.39     22.16 o 
  -3   7  11        3.97        8.31      2.00 o 
  -2   7  11       51.37       51.28      3.42 o 
  -1   7  11        0.56        2.92      1.70 o 
   0   7  11      853.76      857.09     25.86 o 
   1   7  11        0.00        0.39      1.53 o 
   2   7  11        3.02        6.96      1.77 o 
   3   7  11       13.87       13.40      2.63 o 
   4   7  11      171.19      181.00     11.93 o 
  -6   8  11       14.93       21.00      4.23 o 
  -5   8  11      467.57      450.91     18.92 o 
  -4   8  11      242.59      250.28     11.53 o 
  -3   8  11       89.91       90.60      4.53 o 
  -2   8  11       16.37       18.15      2.27 o 
  -1   8  11      173.38      166.54      6.62 o 
   0   8  11       10.91       13.55      2.28 o 
   1   8  11      101.28      105.01      5.32 o 
   2   8  11        0.59       -0.02      1.61 o 
   3   8  11      237.48      262.48     12.12 o 
  -5   9  11      187.88      179.42     10.07 o 
  -4   9  11      296.92      293.91     15.31 o 
  -3   9  11      151.25      149.66      8.78 o 
  -2   9  11      176.21      174.42      7.37 o 
  -1   9  11       44.16       49.78      3.41 o 
   0   9  11      182.33      187.88      7.43 o 
   1   9  11        5.89        3.46      1.72 o 
   2   9  11       27.18       24.68      3.25 o 
   3   9  11       20.54       23.37      5.48 o 
  -4  10  11        7.65       15.36      3.71 o 
  -3  10  11      183.62      201.59     10.36 o 
  -2  10  11        0.04        2.39      1.93 o 
  -1  10  11        3.78        8.38      2.10 o 
   0  10  11        0.58        1.22      1.53 o 
   1  10  11      330.20      323.68     13.73 o 
   2  10  11       25.61       31.75      4.79 o 
  -3  11  11        0.38       -1.12      2.05 o 
  -2  11  11      172.94      181.69      9.79 o 
  -1  11  11       96.79       94.76      6.32 o 
   0  11  11       10.63       14.36      3.67 o 
  -6   0  12       13.12       14.55      3.61 o 
  -4   0  12       65.75       52.27      5.17 o 
  -2   0  12     1107.27     1200.48    101.86 o 
   0   0  12       35.86       32.60      4.04 o 
   2   0  12     1380.35     1415.00     61.15 o 
   4   0  12        0.50        1.51      2.16 o 
  -7   1  12        4.82        3.73      2.02 o 
  -6   1  12       24.88       34.68      6.28 o 
  -5   1  12      275.68      282.42     10.61 o 
  -4   1  12       36.61       43.70      5.62 o 
  -3   1  12       85.70       88.55      4.89 o 
  -2   1  12      132.87      133.89      6.98 o 
  -1   1  12      154.77      153.72      6.60 o 
   0   1  12       88.84       86.93      5.25 o 
   1   1  12      331.94      320.94     11.09 o 
   2   1  12        3.41        2.64      1.73 o 
   3   1  12      320.23      324.59     11.79 o 
   4   1  12        2.58        2.47      2.00 o 
  -7   2  12        3.99       10.33      2.40 o 
  -6   2  12       21.33       19.32      2.78 o 
  -5   2  12        3.99        6.99      2.07 o 
  -4   2  12      271.77      265.88     10.09 o 
  -3   2  12      281.10      278.32     10.28 o 
  -2   2  12        8.94       12.09      2.18 o 
  -1   2  12      155.84      155.99      7.49 o 
   0   2  12      265.44      272.37      9.76 o 
   1   2  12      280.86      284.88     10.10 o 
   2   2  12      173.72      169.51      7.05 o 
   3   2  12       64.66       71.48      4.43 o 
   4   2  12      272.69      279.55     13.28 o 
  -7   3  12      342.10      328.66     12.48 o 
  -6   3  12       70.77       73.75      5.08 o 
  -5   3  12        7.95        7.53      2.01 o 
  -4   3  12        3.34        4.25      2.97 o 
  -3   3  12      524.84      539.34     17.50 o 
  -2   3  12        8.42        7.65      2.01 o 
  -1   3  12      130.16      131.09      5.86 o 
   0   3  12       23.62       28.95      2.84 o 
   1   3  12        3.17        4.59      1.68 o 
   2   3  12       26.89       29.76      2.85 o 
   3   3  12      202.42      195.63      7.80 o 
   4   3  12        0.19        0.44      1.83 o 
  -7   4  12        6.90       11.96      3.10 o 
  -6   4  12      182.22      179.70      7.96 o 
  -5   4  12        2.16        0.93      1.54 o 
  -4   4  12      284.24      281.31     10.45 o 
  -3   4  12       44.56       45.14      3.67 o 
  -2   4  12        6.17        3.22      1.72 o 
  -1   4  12       30.72       31.58      2.92 o 
   0   4  12      294.45      291.17     10.58 o 
   1   4  12       62.34       68.25      7.00 o 
   2   4  12       28.66       28.84      3.00 o 
   3   4  12        8.32       17.64      3.15 o 
   4   4  12      286.77      300.68     13.69 o 
  -6   5  12       74.33       71.41      5.84 o 
  -5   5  12       32.39       33.12      3.63 o 
  -4   5  12      216.77      213.15      8.70 o 
  -3   5  12      105.11      104.37      5.44 o 
  -2   5  12      481.83      474.53     15.63 o 
  -1   5  12      261.52      269.67     10.03 o 
   0   5  12        7.53        9.32      2.77 o 
   1   5  12       30.67       37.50      3.28 o 
   2   5  12       13.71       16.25      2.32 o 
   3   5  12      287.02      306.28     13.62 o 
   4   5  12        2.96        0.30      1.83 o 
  -6   6  12      116.32      105.96      6.85 o 
  -5   6  12        4.68        8.12      3.51 o 
  -4   6  12      167.21      156.65      6.93 o 
  -3   6  12       20.08       20.53      3.14 o 
  -2   6  12      187.74      188.47      7.65 o 
  -1   6  12       22.01       28.03      2.98 o 
   0   6  12       22.28       24.37      2.68 o 
   1   6  12       38.86       43.55      3.58 o 
   2   6  12      428.76      403.53     14.29 o 
   3   6  12       80.39       84.23      5.95 o 
  -5   7  12      235.20      234.84     11.60 o 
  -4   7  12       33.05       34.06      3.15 o 
  -3   7  12        0.99       -0.19      1.76 o 
  -2   7  12       16.12       13.72      2.23 o 
  -1   7  12      229.46      221.80      8.72 o 
   0   7  12       15.27       18.90      2.74 o 
   1   7  12      127.27      133.13      6.27 o 
   2   7  12       66.48       62.30      5.21 o 
   3   7  12      147.58      136.53      8.33 o 
  -5   8  12       22.91       23.65      3.63 o 
  -4   8  12       17.49       17.25      3.45 o 
  -3   8  12       76.78       84.41      4.86 o 
  -2   8  12       62.73       72.32      4.51 o 
  -1   8  12       28.66       33.30      3.53 o 
   0   8  12       39.22       38.27      3.42 o 
   1   8  12      137.62      120.52      6.11 o 
   2   8  12      477.72      481.37     20.78 o 
  -4   9  12        4.42        1.55      1.87 o 
  -3   9  12      271.10      254.40     11.98 o 
  -2   9  12        4.31        4.50      2.39 o 
  -1   9  12       39.80       45.75      3.51 o 
   0   9  12        1.27        2.92      1.89 o 
   1   9  12       92.89       96.46      6.26 o 
  -2  10  12       16.02       19.46      3.17 o 
  -1  10  12        9.30       14.46      2.83 o 
   0  10  12      467.31      453.79     24.09 o 
  -5   0  13       53.43       64.08      7.96 o 
  -3   0  13     2569.32     2768.90    202.70 o 
  -1   0  13       54.65       57.31      5.56 o 
   1   0  13      126.00      138.57      9.24 o 
   3   0  13      111.35      105.45      9.01 o 
  -6   1  13      232.21      233.75     10.34 o 
  -5   1  13       21.44       22.68      2.91 o 
  -4   1  13       35.06       33.72      3.32 o 
  -3   1  13        5.01       11.45      3.06 o 
  -2   1  13      390.56      428.96     17.55 o 
  -1   1  13       35.43       36.32      3.17 o 
   0   1  13      161.89      160.54      7.10 o 
   1   1  13       46.71       38.57      4.08 o 
   2   1  13       41.64       43.29      3.90 o 
   3   1  13       53.92       54.20      4.12 o 
  -6   2  13        0.03       -0.84      1.70 o 
  -5   2  13      128.72      131.99      6.73 o 
  -4   2  13      293.62      287.82     11.34 o 
  -3   2  13      497.61      479.09     16.93 o 
  -2   2  13      504.42      490.85     17.47 o 
  -1   2  13      164.27      170.29      8.78 o 
   0   2  13       56.22       58.81      4.58 o 
   1   2  13        1.44        7.76      2.36 o 
   2   2  13       33.36       34.12      3.36 o 
   3   2  13      240.78      242.48     10.09 o 
  -6   3  13       19.54       21.07      2.97 o 
  -5   3  13       62.76       60.31      4.49 o 
  -4   3  13      426.04      422.19     15.64 o 
  -3   3  13       17.51       20.25      2.83 o 
  -2   3  13      251.19      260.63     10.50 o 
  -1   3  13        6.94        7.43      2.16 o 
   0   3  13       35.50       36.08      3.18 o 
   1   3  13       18.44       20.15      3.24 o 
   2   3  13      109.88      111.42      6.77 o 
   3   3  13       74.37       78.55      5.90 o 
  -6   4  13      126.75      141.75      9.12 o 
  -5   4  13      236.29      218.19      9.24 o 
  -4   4  13       69.59       71.54      5.13 o 
  -3   4  13       30.81       33.53      3.58 o 
  -2   4  13       32.22       29.71      3.60 o 
  -1   4  13      492.33      487.80     17.12 o 
   0   4  13       40.82       45.19      3.70 o 
   1   4  13        2.45        3.58      1.85 o 
   2   4  13       62.72       67.01      4.34 o 
   3   4  13      103.36      102.99      6.91 o 
  -5   5  13       12.20       10.65      2.44 o 
  -4   5  13      123.70      124.89      6.41 o 
  -3   5  13        1.02        1.32      1.87 o 
  -2   5  13       33.54       32.69      3.16 o 
  -1   5  13        2.15        9.10      2.61 o 
   0   5  13      389.09      380.58     13.86 o 
   1   5  13       15.63       17.67      2.75 o 
   2   5  13      104.99      112.59      6.51 o 
  -5   6  13        1.06       -0.63      2.32 o 
  -4   6  13       66.81       68.59      5.34 o 
  -3   6  13      362.71      371.92     14.10 o 
  -2   6  13       42.93       62.97     14.65 o 
  -1   6  13      156.22      157.29      7.55 o 
   0   6  13       59.48       60.94      4.35 o 
   1   6  13      164.47      164.15      9.51 o 
   2   6  13        7.61       13.62      3.05 o 
  -4   7  13       52.39       57.43      4.98 o 
  -3   7  13       33.22       30.18      3.40 o 
  -2   7  13      105.37      110.90      6.60 o 
  -1   7  13       23.52       22.13      2.84 o 
   0   7  13      369.84      373.07     13.89 o 
   1   7  13       29.71       26.44      3.17 o 
  -3   8  13      255.59      252.49     12.86 o 
  -2   8  13       85.18       78.49      5.08 o 
  -1   8  13       41.96       42.34      3.81 o 
   0   8  13       28.34       27.15      3.27 o 
  -4   0  14      485.56      550.59     35.22 o 
  -2   0  14        4.73        6.05      3.21 o 
   0   0  14      302.77      297.26     17.01 o 
   2   0  14       51.86       46.19      8.81 o 
  -5   1  14       42.42       49.12      5.83 o 
  -4   1  14       16.94       27.97      3.45 o 
  -3   1  14        1.18        2.51      2.52 o 
  -2   1  14      421.44      408.85     15.66 o 
  -1   1  14      310.69      320.09     12.98 o 
   0   1  14      142.55      142.30      7.20 o 
   1   1  14       34.92       35.69      3.48 o 
   2   1  14      115.14      116.77      6.82 o 
  -5   2  14      141.28      149.22      8.57 o 
  -4   2  14       13.10       14.90      2.62 o 
  -3   2  14        0.10       -1.23      1.83 o 
  -2   2  14      104.12      115.52      6.66 o 
  -1   2  14       21.17       18.47      2.88 o 
   0   2  14       85.27       84.21      5.41 o 
   1   2  14        0.40        1.09      1.71 o 
   2   2  14       99.79      102.45      6.21 o 
  -5   3  14        8.70        9.75      2.56 o 
  -4   3  14        0.44       -0.26      2.92 o 
  -3   3  14      411.95      394.13     15.52 o 
  -2   3  14      118.70      122.28      6.81 o 
  -1   3  14       21.42       26.06      3.41 o 
   0   3  14       91.55       95.46      5.57 o 
   1   3  14      230.18      232.75     10.04 o 
  -4   4  14        3.88        9.89      2.52 o 
  -3   4  14       39.07       49.32      4.27 o 
  -2   4  14      180.17      172.65      8.09 o 
  -1   4  14       32.97       31.83      3.56 o 
   0   4  14       21.76       23.28      2.87 o 
   1   4  14       17.09       22.06      2.96 o 
  -3   5  14      138.48      139.39      7.42 o 
  -2   5  14       64.02       57.47      4.31 o 
  -1   5  14        2.28        1.50      1.74 o 
   0   5  14       11.29       13.35      3.11 o 
  -2   6  14       67.34       76.22      5.01 o 
  -1   6  14       51.40       52.43      4.42 o 
  -3   0  15      158.70      146.57     11.00 o 
  -1   0  15      192.05      179.63     12.79 o 
  -2   1  15      534.68      499.39     20.67 o 
  -1   1  15       49.19       51.73      4.40 o 
  -2   2  15        2.11        2.12      1.97 o 
  -1   2  15       95.03       82.88      5.50 o 
                                                 
